# Supplementary material for: Comprehensive transcriptional profiling of NaCl-stressed Arabidopsis roots reveals novel classes of responsive genes
Source: BMC Plant Biol. 2006 Oct 12;6:25. doi: 10.1186/1471-2229-6-25 (PMC1621065; doi:10.1186/1471-2229-6-25)
Supplement: Additional File 1 — Microarray expression ratios for all probes significantly responsive to NaCl, and comparisons to previously published data. Probes are shown which, after one or more of the three time points following 150 mM NaCl treatment, (i.e. 6 h, 24 h, or 48 h), had a fold change in expression ratio (treated:control) that different significantly from 0 (log2), according to SAM analysis (FDR < 5%) [21]. All probes were also filtered to remove those with low signal in both channels of more than 1/3 of the arrays at each time point, as described in Methods. Blank cells indicate that data has been removed due to filtering. Only probes with associated AGI identifiers are shown, and some AGI loci are represented by more than one probe. The expression ratios (log2, treated:control) for each of 18 hybridizations (3 biological replicates by 2 dye-reversal replicates at each of the 3 time points) are shown in columns 5–22, and can be distinguished by the column headers. The mean expression ratio at each time point is given in log2 scale in columns 23–25. Rows are sorted in decreasing order, according to the mean of all expression ratios in each row as shown in column 26. Microarray expression data was extracted from selected previous publications, and is summarized in columns 27–39, wherever genes common AGI numbers could be identified. All quantitative data is expressed as (log2, treated:control) expression ratios. Columns 27–28 show expression ratios for all transcripts present on Affymetrix ATH1 arrays hybridized to 150 mM NaCl treated roots (6 h, 24 h), as described in the unpublished AtGenExpress data set prepared by the Kudla group [15]. Columns 29–30 show expression ratios only for up-regulated genes identified in NaCl treated roots (3 h, 27 h) measured on the 8,100 gene Affymetrix GeneChip, as described in Supplemental Table 1 of data prepared by Kreps and colleagues [12]. Column 31 shows expression ratios for genes identified as being up-regulated in roots after 2 h of 250 mM Na [file 1471-2229-6-25-S1.txt]

UID	AGI	Qiagen/Operon annotation	Qiagen/Operon oligo ID	6h_biol_rep_1_Cy3=treated	6h_biol_rep_1_Cy5=treated	6h_biol_rep_2_Cy3=treated	6h_biol_rep_2_Cy5=treated	6h_biol_rep_3_Cy3=treated	6h_biol_rep_3_Cy5=treated	24h_biol_rep_1_Cy3=treated	24h_biol_rep_1_Cy5=treated	24h_biol_rep_2_Cy3=treated	24h_biol_rep_2_Cy5=treated	24h_biol_rep_3_Cy3=treated	24h_biol_rep_3_Cy5=treated	48h_biol_rep_1_Cy3=treated	48h_biol_rep_1_Cy5=treated	48h_biol_rep_2_Cy3=treated	48h_biol_rep_2_Cy5=treated	48h_biol_rep_3_Cy3=treated	48h_biol_rep_3_Cy5=treated	6h_mean_ratio	24h_mean_ratio	48h_mean_ratio	average_ratio_all_columns	Kudla_6h_NaCl_mean_ratio	Kudla_24h_NaCl_mean_ratio	Kreps_3h_NaCl_mean_ratio	Kreps_27h_NaCl_mean_ratio	Taji_2h_NaCl_mean_ratio	similar_expression_on_Kudla_6h_and_Jiang_6h?	similar_expression_on_Kudla_24h_and_Jiang_24h?	Kreps_3h_up_regulated_>2_fold_by_NaCl?	Kreps_27h_up_regulated_>2_fold_by_NaCl?	Taji_2h_up_regulated_>2_fold_by_NaCl?	Maathuis_transporters_up_regulated_>3_fold_by_NaCl?	Kamei_up_regulated_by_NaCl?	Ma_up_regulated_by_NaCl?
20385	At5g43650	bHLH protein family	A022949_01	5.680936	6.0409307	6.784475	7.8959203	7.722748	8.15579	8.02042	6.6699853	6.9954424	7.52106	8.156877	8.874664	6.6893196	7.3881364	6.3476534	6.403555	8.850186	8.783353	7.0468	7.706408117	7.410367233	7.38785845	--	--	--	--	--	--	--	--	--	--	--	Y	--
16818	At2g24850	aminotransferase, putative	A008772_01	5.67382	6.3058853	5.920266	6.0913706	7.3110495	8.271845	8.04319	7.2473664	6.476728	7.2143497	9.129281	7.816049	6.9760814	7.315272	5.8586082	5.449929	8.668945	8.66817	6.595706067	7.654494017	7.1561676	7.135455894	10.84321916	7.540353943	1	1	1.89	Y	Y	Y	Y	Y	--	--	--
11366	At3g44860	methyltransferase-related	A025249_01	5.593701		6.4921575	5.811268	8.0154085	7.6041555	7.0192432	7.15738	6.7119474	5.547554	8.557445	8.352509	6.8329473	6.9241095	6.562024	5.8171945	8.827964	7.667921	6.7033381	7.224346433	7.10536005	7.029113494	8.710271005	7.67995741	--	--	--	Y	Y	--	--	--	--	--	--
1551	At5g48850	male sterility MS5 family	A018388_01	4.8651886	6.209006	6.632027	7.5303974	7.126903	7.5444994	5.8465033	6.4581676	6.5613313	7.442474	7.6846514	7.841595	7.2396297	7.3523483	6.56782	7.0010395	8.239065	8.2364235	6.6513369	6.972453767	7.439387667	7.021059444	8.269899442	3.058447925	--	--	--	Y	Y	--	--	--	--	--	--
723	At2g03760	steroid sulfotransferase, putative	A008146_01	4.3379846	5.3673215	5.9322104	5.84147	6.487884	5.628351	6.908076	7.360466	7.529064	7.837273	8.457578	9.016032	6.725067	7.140596	7.397247	6.402884		7.897881	5.599203583	7.851414833	7.112735	6.839257971	5.880826088	6.28736945	19.33333333	4.526315789	--	Y	Y	Y	Y	--	--	--	--
4202	At1g59860	heat shock protein, putative	A021564_01	4.428755	4.9855227	5.589286	6.5640388	5.320547	6.758459	6.571499	6.326218	6.7738605	8.009495	9.018581	8.819681	5.9272957	6.5875154	8.02217	6.608419	7.777129	7.647028	5.607768083	7.58655575	7.094926183	6.763083339	2.751076779	5.762204218	--	--	--	Y	Y	--	--	--	--	--	--
14286	At1g56600	galactinol synthase, putative	A004788_01	4.4745407	4.2409635	4.887355	5.753726	6.637338	6.717832	6.7443013	6.7058644	6.7933555	7.8866153	8.55137	8.234591	7.0950956	6.876329	5.7211523	6.117756	8.60707	7.876126	5.4519592	7.48601625	7.048921483	6.662298978	8.739065244	6.208900335	--	--	1.63	Y	Y	--	--	Y	--	--	--
19229	At3g22830	heat shock transcription factor family	A009311_01	5.2663345	5.545409	6.2651057	6.290473	7.654951	6.451143	6.842467	7.23401	6.9494386	5.6732783	7.029088	7.4305286	6.6533794	6.760534	6.2605567	5.336235	8.466219	6.7548075	6.245569367	6.85980175	6.7052886	6.603553239	7.369142453	9.330874134	--	--	1.57	Y	Y	--	--	Y	--	--	--
22588	At2g29500	small heat shock protein -related	A021596_01	4.410303	4.3135667	5.898586	6.340064	6.3107634	4.4202623	6.9116793	5.526143	6.6670065	7.2595916	8.514745	8.356754	5.9567194	6.530427	5.6881714	7.5876465	9.375664	8.207046	5.282257567	7.205986567	7.22427905	6.570841061	0.450038886	2.939060711	2.148148148	0.574074074	--	--	Y	Y	--	--	--	--	--
18655	At1g07400	heat shock protein, putative	A002519_01	4.202351	4.0559363	5.730175	5.9543304	5.9679756	5.8924775	6.905103	6.14816	5.905175	6.670362	7.6467	8.449007	5.9312687	6.2096972	7.520436	7.5083055	8.443484	7.9611506	5.300540967	6.9540845	7.262390333	6.505671933	--	--	--	--	--	--	--	--	--	--	--	--	--
19778	At5g48570	peptidylprolyl isomerase	A015706_01	3.9320955	4.850079	5.130001	5.235414	5.2338424	3.861045		6.176049	6.770385	7.608346	8.366129	6.8060217	6.4677997	6.408209	7.3236094	6.90118	8.090056	7.4062486	4.707079483	7.14538614	7.099517117	6.268618253	2.241010175	3.211106681	--	--	--	Y	Y	--	--	--	--	--	--
8431	At5g43450	2-oxoglutarate-dependent dioxygenase, putative	A017069_01	3.3675084	1.5147882	4.80262	6.335401	6.7888517	7.087895	5.84354	6.5637593	7.3194084		7.6594334	8.191851	6.2574644	5.5061154	6.4991937	6.4775267	6.1961455	8.377831	4.98284405	7.11559842	6.55237945	6.164078418	7.244376613	7.315742387	--	--	--	Y	Y	--	--	--	--	--	Y
19766	At4g24380	expressed protein	A015047_01	4.8274555	5.374527	5.39192	5.5295606	6.4261136	5.642458	6.380377	5.866757	6.76149	6.582414	7.43201	7.5580697	5.4930863	5.2437444	3.9461062	4.5200152	8.053934	7.650632	5.532005783	6.763519617	5.817919683	6.037815028	7.621373455	6.552851954	--	--	--	Y	Y	--	--	--	--	Y	--
21714	At3g30210	myb family transcription factor	A012191_01	4.118435	3.466211	5.6431336	4.334287	6.9211135		5.4888687	5.7627344	6.6693983	4.881645	6.893224		7.033023	7.779067	5.400154		7.912149	8.10405	4.89663602	5.93917408	7.2456886	6.027166233	7.031190402	7.278034844	--	--	--	Y	Y	--	--	--	--	--	--
26682	At5g55150	F-box protein family	A015527_01	1.1203227		2.557213	3.8394759	4.6717124	5.6461463	5.3169823	4.1392455	5.518548	7.8095946	7.6223793	6.8976374	6.6812234	6.3057613	7.2468224	8.801327	7.9747066	8.527565	3.56697406	6.21739785	7.589567617	5.922156653	--	--	--	--	--	--	--	--	--	--	--	--	--
2885	At2g05000	hypothetical protein	A006845_01	2.561885		4.2037106		4.61947	4.7014103			4.936788	5.9574294	8.773233	8.640636	5.6118116	5.970591	6.613477	4.3775845	7.7387505	8.118273	4.021618975	7.0770216	6.405081267	5.916074993	1.828085578	4.872217308	--	--	--	Y	Y	--	--	--	--	--	Y
6758	At3g44870	methyltransferase-related	A025250_01	5.0764236	4.731598	5.570108	5.2418857	5.560244	4.522105	5.666492	5.3819427	6.5130377	4.6857867	6.754363	6.816245		6.626024	6.025869	5.2688446	7.892777	6.3519044	5.117060717	5.969644517	6.4330838	5.805038259	--	--	--	--	--	--	--	--	--	--	--	Y	--
2712	At5g12030	A.thaliana mRNA for 17.6kDa HSP protein	A005397_01	3.310958	3.3272264	5.343556	5.724366	4.674505	3.8726087	5.3952117	5.705845	5.3444014	6.1095414	7.8656564	7.7231917	5.049634	5.03543	7.2359543	6.330649	7.488537	7.6466603	4.375536683	6.357307933	6.464477433	5.732440683	0.695494051	5.567827206	1	1	--	--	Y	Y	Y	--	--	--	--
8553	At5g17460	expressed protein	A017851_01	1.827252		3.5116997	2.9562702	5.6042285	4.7245293			6.227255	5.7809386	7.315763	8.350706	6.9024596	7.4518967	3.935098		7.1403656	7.9983153	3.72479594	6.91866565	6.68562704	5.694769821	5.121404335	5.604115021	--	--	1.95	Y	Y	--	--	Y	--	--	--
25395	At1g70130	receptor lectin kinase, putative	A000066_01	4.161769	3.1737597	6.6805644	4.869701	6.597328	6.9997354	6.198512	4.665464	6.6145763	4.6197944	8.249954		6.274899	3.7914455	4.4287972	3.2953434	8.136348	7.1445236	5.413809583	6.06966014	5.511892783	5.641324406	10.12015882	5.650731605	--	--	--	Y	Y	--	--	--	--	--	Y
24087	At3g02480	expressed protein	A012030_01	2.8323264	2.7184565	3.8564787	3.5471282	4.930375	4.2994266	5.8450713	5.1577597	7.207727	6.86748	7.250024	8.327285	6.3487825	5.9875655	5.0277104	5.2364273	8.03964	7.1786284	3.697365233	6.775891167	6.303125683	5.592127361	8.932049904	8.322080498	--	--	1.86	Y	Y	--	--	Y	--	--	--
12940	At5g64510	expressed protein	A015958_01			2.8379254								6.8816614		5.66761		5.448137		6.389068	6.21724	2.8379254	6.8816614	5.93051375	5.573606967	1.982463459	1.747286605	--	--	--	Y	Y	--	--	--	--	--	--
25046	At5g66640	expressed protein	A022978_01	2.8037715	2.6653545	5.1718407	4.2496924	5.304935	5.1432624	5.0853963	4.470328	6.132948	6.095158	6.822048	8.244319	6.328361	5.515359	5.156718	5.721198	7.5099225	6.946519	4.22314275	6.14169955	6.19634625	5.520396183	7.793402256	7.377745799	--	--	--	Y	Y	--	--	--	--	--	Y
11673	At1g22810	AP2 domain transcription factor TINY, putative	A001541_01	4.4237843	2.2200162	5.8683114	5.724429	6.882308	6.9419603	4.7465897	3.625812	5.4961205		6.6780047	7.353933	5.1859956	4.8383384	3.828374	3.5057995	7.7764573	8.299317	5.3434682	5.58009198	5.5723803	5.493855935	10.53936038	7.559933376	--	--	--	Y	Y	--	--	--	--	--	Y
25348	At1g20390	retrotransposon gag protein family	A000078_01			3.146315		4.144696	1.5701827	3.7483387	4.0591564	5.246718	5.471507	6.651103	5.4205055	7.026293	7.4403353	5.8913517		8.570962	8.185733	2.953731233	5.099554767	7.422935	5.469514093	2.599361794	4.348885818	--	--	--	Y	Y	--	--	--	--	--	Y
16376	At1g21510	hypothetical protein	A002366_01					2.1299448		5.026195	4.9562745	5.1011324		4.9278316		6.418568	6.1023045	5.1535006	4.538698	7.9030905	7.397263	2.1299448	5.002858375	6.252237433	5.4231639	0.043432811	0.460848911	--	--	--	--	--	--	--	--	--	--	--
25180	At4g37770	1-aminocyclopropane-1-carboxylate synthase (ACC synthase), putative	A024920_01			5.945012	5.0188417	6.620385	2.3135006			6.947578	7.0082	4.823771	4.025021	6.628011	5.2830763	4.7909813	3.209221		6.449491	4.974434825	5.7011425	5.27215612	5.312545377	6.038674509	5.431666765	--	--	--	Y	Y	--	--	--	--	--	Y
3620	At4g37710	expressed protein	A015295_01	4.7654967	6.0744433	5.831267	6.9344006	8.109756	8.31952	5.473706	4.5769043	5.336503		6.551355	6.713925	3.1501727	2.8744159	2.6046867	3.0434923	4.509809	5.251336	6.6724806	5.73047866	3.572318767	5.301246441	10.2783418	7.602998007	--	--	--	Y	Y	--	--	--	--	--	Y
9257	At1g01480	1-aminocyclopropane-1-carboxylate synthase 2 (ACC synthase 2) (ACS2) (ACC1)	A000959_01		2.3705173	5.8020163	6.470089	6.6276975	6.770641	4.662802	5.631089	5.908737	2.4937732	5.436537	5.6297793	4.5078406		4.8719845	4.000449	6.3086305	6.8831277	5.60819222	4.960452917	5.31440646	5.273481931	8.284561694	7.432120509	--	--	--	Y	Y	--	--	--	--	--	--
7763	At3g04620	expressed protein	A009855_01	2.9280925		3.3411176	3.3442872	5.409507	5.0883	5.0839		5.525087		6.162843	6.8972487	6.6630135	6.3594627	4.388656	4.1130376	6.6579046	7.026001	4.02226086	5.917269675	5.868012567	5.265897227	4.222788808	4.272152321	--	--	--	Y	Y	--	--	--	--	--	Y
8280	At5g05410	DRE binding protein (DREB2A)	A016416_01	4.462827	3.313528	5.466912	4.599264	5.6171203	4.6480937	5.6493587	5.3574767	6.6329155	3.2315288	7.17498	6.349281	5.27506	4.752466	6.4931808	3.6232953	6.247263	5.204781	4.684624167	5.732590117	5.266007683	5.227740656	4.63418712	6.36753955	--	--	--	Y	Y	--	--	--	--	--	--
2851	At2g28210	carbonic anhydrase -related	A006531_01			4.4851627	5.1071053	5.5043283	5.810368													5.226741075	#DIV/0!	#DIV/0!	5.226741075	6.590774113	4.796291955	--	--	--	Y	--	--	--	--	--	--	--
2308	At1g31290	hypothetical protein	A000083_01	4.204954		4.272269	4.503292	3.9772427	4.322441	4.135428	3.7188625	5.373823	5.1838202	6.6878033	6.276211	5.896536	5.531725	5.7468076	5.928509	6.010081	7.0245757	4.25603974	5.229324667	6.02303905	5.223198882	6.457753327	5.208388657	--	--	--	Y	Y	--	--	--	--	--	Y
10618	At5g62490	AtHVA22b-related protein	A016100_01	3.1569614		2.9523425		5.6277018		5.757133	3.6877387	5.687022		5.069359		5.8554883				5.559773	8.720459	3.912335233	5.050313175	6.711906767	5.20739787	6.230718721	6.555238851	--	--	--	Y	Y	--	--	--	--	--	--
13186	At5g63790	No apical meristem (NAM) protein family	A019698_01	4.808809	4.494997	4.4770103	4.887171	5.8263135	4.7275295	5.7452884	5.275951	5.0120177	6.177395	6.456184	6.12528	5.01386	5.566975	4.14864	3.5289793	6.106312	5.2433395	4.87030505	5.798686017	4.9346843	5.201225122	4.177784065	4.140143921	--	--	--	Y	Y	--	--	--	--	--	--
4237	At3g16330	expressed protein	A022757_01	2.7853582	2.8514767	4.247188	3.6193228	3.172794	2.2709131	5.510482	5.129182	5.6325417	6.303383	7.035546	6.700868	5.6957064	6.4187446	6.102176	5.832353	7.2618103	6.875216	3.157842133	6.05200045	6.364334383	5.191392322	1.484446887	0.840536635	0.731707317	1.333333333	--	Y	--	--	Y	--	--	--	--
23953	At3g50930	AAA-type ATPase family	A010373_01	4.408513	4.148715	4.933067	4.9549294	6.0667577	5.6186647	5.385733	5.107017	5.639156	5.757393	5.8741117	6.677378	3.827205	3.801119	4.4491982	4.4024434	6.3939342	5.819078	5.021774467	5.74013145	4.782162967	5.181356294	7.146171659	6.779113174	3.5	1	--	Y	Y	Y	Y	--	--	Y	--
13199	At1g68250	ESTs	A020096_01									5.961824		2.5266361	2.6869898	6.297925	4.9576364			7.7094812	5.8644867	#DIV/0!	3.725149967	6.207382325	5.143568457	0.59267178	-0.219548534	--	--	--	--	--	--	--	--	--	--	--
10613	At5g05120	zinc finger (C2H2 type) protein family	A015690_01			5.6064024	4.1195316	6.2518454	4.209246		3.2805955	5.6460233		4.3881593		6.6279173		4.2745447		6.82185		5.04675635	4.438259367	5.908104	5.12261155	--	--	--	--	--	--	--	--	--	--	--	--	--
12077	At1g45191	EST, Weakly similar to T49117 glucosidase like protein - Arabidopsis thaliana [A.thaliana]	A006000_01	2.42027		2.8220143		4.237467		3.1340384	2.5020692	6.1216993		4.812878		7.6604104	6.3435025	5.48155	5.9725127	8.149566	6.9278255	3.1599171	4.142671225	6.755894517	5.121984869	--	--	--	--	--	--	--	--	--	--	--	--	--
25891	At2g43120	pirin-related protein	A006526_01	2.949107	3.2419577	4.2904615	3.842011	3.8315308	4.012446	5.0591426	4.9321027	5.2234735	5.3915854	5.9782925	5.551096	6.4752445	6.3688464	5.2146587	4.913568	7.6651945	6.5964065	3.694585667	5.355948783	6.2056531	5.08539585	--	--	--	--	--	--	--	--	--	--	--	--	--
8860	At3g24260	hypothetical protein	A022739_01					2.335474				5.8090005		5.978387	7.00951	5.5186977	3.3934674		2.1206548	6.4548507	7.1022434	2.335474	6.2656325	4.9179828	5.080253944	0.062327442	-0.022235367	--	--	--	--	--	--	--	--	--	--	--
15809	At1g65140	hypothetical protein	A023247_01	4.8865976	3.105161	5.9202228	5.928251		6.19526	6.073215	5.4791145	5.750148	2.8151667	6.3717046	4.9102454	4.4803452	4.362549	3.1898205	3.580746	6.113532	6.5686913	5.20709848	5.2332657	4.715947333	5.042986506	--	--	--	--	--	--	--	--	--	--	--	--	--
11979	At1g12950	MATE efflux protein family	A004914_01	4.200788		4.9482613	5.73676	5.9572415	5.803801	5.438122	4.8574758	5.363616		5.8354573	5.1886373	4.523213	3.5336885	4.6008067	4.2303762	5.2055216	5.20714	5.32937036	5.33666168	4.550124333	5.039431638	5.667100199	4.595119156	--	--	--	Y	Y	--	--	--	Y	--	--
7176	At1g30190	hypothetical protein	A003128_01	4.0847025	1.9313624	4.3496847	6.1730843	6.7821364	8.022807			3.825368		6.199382	4.4536443	4.1799293					4.9147506	5.223962883	4.826131433	4.54733995	4.992441045	--	--	--	--	--	--	--	--	--	--	--	--	--
15723	At5g24640	expressed protein	A021490_01	2.029826	1.8054892	5.3217387	4.19565	6.110068	4.5016356	5.2725587	4.8003283	5.613624	4.346226	5.891896	5.2579136	4.994136	4.965185	4.9733825	5.6607556	7.164638	6.674532	3.994067917	5.1970911	5.738771517	4.976643511	--	--	--	--	--	--	--	--	--	--	--	--	--
12430	At3g25250	protein kinase family	A011332_01	4.3991194		5.4595914	6.0616956		5.631919	5.072404	4.981464	5.057264	3.2094533	5.0382056	5.485297	3.903237	4.464466	4.1580973	4.119944	6.0011444	6.442295	5.38808135	4.807347983	4.848197283	4.967849813	5.918513378	5.616249528	--	--	--	Y	Y	--	--	--	--	--	--
4716	At1g77450	No apical meristem (NAM) protein family	A001697_01	3.2935572	2.92638	5.141005	5.180907	6.362125	6.3356194	2.2990844	4.658097	5.823437	5.600912	6.6536574	6.4452085	4.482594	4.5018015	3.575217	3.3475347	6.218155	6.2000675	4.8732656	5.246732717	4.72089495	4.946964422	5.319045947	3.5265326	--	--	--	Y	Y	--	--	--	--	--	--
19858	At5g01600	ferritin 1 precursor	A016193_01	2.9598858	3.3200433	3.855439	3.5281649	4.8656807	4.5178103	5.0134425	4.856505	5.7701893	5.9641204	6.9008055	7.191633	5.521901	5.2134876	3.4151485	3.27774	6.5608325	6.276542	3.841170667	5.949449283	5.044275267	4.944965072	2.747132481	2.082935015	--	--	--	Y	Y	--	--	--	--	--	--
6694	At2g23170	expressed protein	A024407_01	3.2788928	2.6983135	3.7930007	4.1215982	4.7174377	4.329219	5.401867	4.919737	6.1243777	5.594884	6.154672	6.298532	4.740739	5.2847104	5.104138	4.493135	6.151701	5.4859247	3.823076983	5.749011617	5.210058017	4.927382206	4.456226652	2.969883121	1	1	--	Y	Y	Y	Y	--	--	--	--
6038	At5g42380	calmodulin-related protein, putative	A016190_01	3.435184	4.0113883	4.898162	5.376572	5.9636374	5.9249253	3.95971	3.9873114	5.0695868	3.7908053	6.8401475	7.642219	3.0513723	3.0301638	3.3962975	3.4797063	7.0412593	7.662925	4.934978167	5.214963333	4.610287367	4.920076289	9.572846109	8.207012867	--	--	--	Y	Y	--	--	--	--	--	--
99	At1g44830	AP2 domain transcription factor TINY, putative	A001294_01	3.1481884		4.440838	4.9151177	4.8934975	4.3073945	3.6933897		5.568393	5.109068	6.117897	6.249722	4.502139	4.4452667	5.5322466	4.761913	4.7359943	5.9164004	4.34100722	5.34769394	4.982326667	4.896091613	6.97168136	4.479614408	--	--	--	Y	Y	--	--	--	--	--	Y
8218	At4g34410	AP2 domain transcription factor, putative	A014866_01			4.5585394	5.5333204	7.728036	8.703986			3.4801793		7.41631	6.079003	1.5184547		1.0186498	1.6508129	5.037245	5.6292486	6.63097045	5.658497433	2.9708822	4.862815425	10.85497139	6.65203486	1.544204322	0.365422397	--	Y	Y	Y	--	--	--	--	--
27476	At2g04070	MATE efflux protein family	A025490_01	2.3932118	2.6199944	3.4549165	3.2033806	4.6497984	4.555721	5.138879	5.0798163	5.3698344	5.5104814	6.0958295	5.660497	4.8532777	4.887567	5.537426	5.4702992	6.652628	6.221067	3.479503783	5.4758896	5.603710817	4.853034733	6.946072961	7.441877503	--	--	--	Y	Y	--	--	--	Y	--	--
8603	At4g25490	C-repeat/DRE binding factor 1 (CBF1) (DREB1B)	A019450_01	3.5797906	1.767563	4.7684255	5.97577	7.905047	7.8500996	4.2503743	3.5082219	6.2586107		6.2198806	5.520323	2.5486236		2.5998974	2.37881	5.7074485	6.7453556	5.307782617	5.1514821	3.99602702	4.849015081	8.541218443	4.503011924	1.958333333	0.8125	--	Y	Y	Y	--	--	--	--	--
27036	At1g74310	heat shock protein 101 (HSP101)	A019470_01	2.697853	2.5664415	4.794433	4.5141854	4.7243743	4.0512204	5.0912485	3.595993	5.2240963	5.7614074	6.328957	6.5307302	4.493671	3.967245	5.2530303	5.359883	6.1984205	6.091658	3.891417933	5.422072067	5.227317967	4.846935989	2.476479879	2.60237869	1.803278689	0.786885246	--	Y	Y	Y	--	--	--	--	--
23329	At1g14540	anionic peroxidase, putative	A003521_01	2.5416949	3.054541	4.400451	4.579929	4.0798173	4.243089	3.5180743	3.8144758	4.980165	5.349621	5.9788294	5.91105	6.032036	5.866199	4.4717484	4.531599	6.928613	6.9077086	3.816587033	4.92536925	5.789650667	4.843868983	8.595348452	8.165059099	--	--	--	Y	Y	--	--	--	--	--	--
19169	At2g29470	glutathione transferase, putative	A008854_01					4.121223		3.6769469		3.6123276		6.5031753		5.197387		4.0662513		7.2666364	4.284485	4.121223	4.597483267	5.203689925	4.841054063	5.101983537	3.597735964	--	--	--	Y	Y	--	--	--	--	--	--
11111	At3g58190	lateral organ boundaries (LOB) domain protein, putative	A022150_01	2.9220984		3.7385244	3.9656987	5.566727	4.6818027	4.7509933	3.5333574	5.179734		5.44301	5.890542	5.957665	3.6975899	3.7498674	4.448942	6.532531	6.2631474	4.17497024	4.95952734	5.10829045	4.770139413	1.758882917	0.166807137	--	--	--	Y	--	--	--	--	--	--	--
14244	At3g23240	ethylene response factor 1 (ERF1)	A005210_01	4.1230993	2.2161021	4.9727383	5.9516244	5.4591427	5.1877637	5.3161	6.6334157	4.876269	2.9524808	3.9007435	3.8784518	5.224026	5.185248	3.504975	3.7221873	6.371113	6.036266	4.651745083	4.592910133	5.00730255	4.750652589	5.978825505	3.95564886	0.440366972	1.229357798	--	Y	Y	--	Y	--	--	--	Y
21682	At3g63050	expressed protein	A010968_01	1.8304356	1.0208899	2.8098161	2.2089798	3.7874954	1.5664984	5.868946	6.161205	6.4032655	5.301943	5.8856816	5.8002224	6.976236	7.126763	4.41124	3.8215814	7.5062037	6.9231095	2.2040192	5.903543917	6.127522267	4.745028461	4.284968169	5.538656274	--	--	--	Y	Y	--	--	--	--	--	--
13926	At1g36370	hydroxymethyltransferase -related	A001261_01	3.5459678	3.9926035	4.2606716	4.404796	4.8510656	4.2734823	5.0197377	5.026099	4.985755	5.43763	5.4948454	4.592794	5.002017	4.843935	4.3104887	4.2220354	5.4220977	5.6148458	4.221431133	5.092810183	4.902569933	4.738937083	4.833493752	3.101378718	--	--	--	Y	Y	--	--	--	--	--	--
4622	At1g07430	protein phosphatase 2C (PP2C), putative	A000503_01	2.720661	2.4155705	3.3312361		6.0111713	4.818021			5.9599986	6.056308	4.784175	4.9744444	6.077165	4.721413			4.520826	4.987484	3.85933198	5.4437315	5.076722	4.721421069	8.927412837	8.968076412	--	--	--	Y	Y	--	--	--	--	--	--
7083	At1g52890	No apical meristem (NAM) protein family	A001495_01	3.497545	2.9700973	3.7102752	5.247482	8.648238	7.3583736	3.1113768	4.0565753	4.748331		5.6082892	5.997136	5.009577			2.505373	3.2153218		5.238668517	4.70434166	3.576757267	4.691713657	8.293807305	7.547875459	--	--	--	Y	Y	--	--	--	--	--	--
25533	At1g71530	protein kinase -related	A002197_01	2.289585	1.3269651	3.6660342	4.038966	4.5061574	4.8267746	4.473752	4.184379	4.4408083	5.0984898	6.587529	6.8936563	5.1050243	4.9734316	4.5336227	4.4661627	6.320665	6.5233736	3.442413717	5.279769067	5.320379983	4.680854256	5.320642139	5.683996222	--	--	--	Y	Y	--	--	--	--	--	Y
21734	At3g15670	late embryogenesis abundant (LEA) protein, putative	A012090_01			4.3175073	3.2324507	4.5737705	1.6159267	5.599162	5.5537004	6.12637		4.2798696		6.025599	4.742046			5.6920924	4.2413383	3.4349138	5.3897755	5.175268925	4.666652742	7.559601051	6.66033929	--	--	--	Y	Y	--	--	--	--	--	--
2966	At2g18210	expressed protein	A007546_01	4.0224886	4.842602	4.752415	4.627802	5.8863516	5.619547	5.1879363	5.4360614	4.0336432	4.3555226	5.8023076	6.171534	3.4906535	3.5493152	2.6563838	2.7742593	5.256227	5.4026656	4.958534367	5.16450085	3.8549174	4.659317539	7.358394677	4.875701077	0.747451869	0.4801812	--	Y	Y	--	--	--	--	--	--
26791	At5g07310	AP2 domain transcription factor, putative	A016768_01	2.688177	2.4808187	5.056929	4.7083387	5.1304665	3.8895323	3.6351342	4.130995	4.558202		5.2374825	6.2027364	4.0072393	4.8851724	6.6744595	3.62315	6.8340993	5.46162	3.992377033	4.75291002	5.247623417	4.659091341	2.92944515	4.14628029	--	--	--	Y	Y	--	--	--	--	--	Y
12717	At4g11280	1-aminocyclopropane-1-carboxylate synthase 6 (ACC synthase 6) (ACS6)	A014348_01	4.0837603	2.993625	4.4782915	4.91435		4.5558987	5.107183	5.090349	4.986985	3.9862263	4.4467306	6.844962	3.8338346	4.4152255	3.7270968	3.5737283	6.5349336	4.8721104	4.2051851	5.07707265	4.492821533	4.614428859	6.850951232	5.989314299	1.379413974	1.066867017	--	Y	Y	Y	Y	--	--	Y	--
15783	At5g38640	expressed protein	A022992_01	3.6481059		3.8842468	4.419077	4.931792	4.1897783	5.2936473	4.8021646	5.1997457	4.270666	3.5747705	5.077809	4.3066683	4.641492	4.224731	4.782325	5.3908663	5.719814	4.2146	4.70313385	4.8443161	4.609276453	--	--	--	--	--	--	--	--	--	--	--	--	--
27150	At5g20230	plastocyanin-like domain containing protein	A020461_01	4.031276	4.4069166	4.7905107	4.566319	5.917041	5.4915276	4.7634816		4.5235114	4.600929	6.653956	6.4569254	2.746629	2.6595414	1.7680216	1.6954409	6.5924196	6.64539	4.86726515	5.39976068	3.68457375	4.606460988	8.791398085	6.446565644	1.32137931	0.637241379	--	Y	Y	Y	--	--	--	--	--
24411	At5g52400	cytochrome P450 family	A015824_01	4.6197596	3.018626	5.8210917	6.300868	6.4963317	4.9257565	3.3806674	4.2061486	3.952107	4.3934355	5.203727	4.9337077	4.6385427	3.8906906	3.459789	3.1839526	5.0953536	5.277259	5.19707225	4.344965533	4.257597917	4.599878567	8.404307593	6.895124653	--	--	--	Y	Y	--	--	--	--	--	Y
22562	At4g23170	expressed protein	A021263_01	3.67477		6.6823153	4.6891522	6.39097	3.4162214								2.7228076					4.97068578	#DIV/0!	2.7228076	4.596039417	--	--	--	--	--	--	--	--	--	--	--	--	--
7427	At2g38250	GT-1-related transcription factor	A006423_01			4.022296	4.473662	5.9354787	5.7756886			3.6172886		4.272918	4.804045	3.535239					4.911689	5.051781325	4.2314172	4.223464	4.5942561	5.40016175	5.525616503	--	--	--	Y	Y	--	--	--	--	--	--
11338	At5g51450	zinc finger (C3HC4-type RING finger) protein family	A025160_01	2.6383836	2.7024226	3.6490314	3.9686885	4.202741	3.5434995	3.220233	4.4888935	5.0331674	4.8171425	6.1674867	5.834334	5.237991	5.3564262	5.6523542	3.6689844	6.196042	6.111917	3.450794433	4.926876183	5.370619133	4.58276325	--	--	--	--	--	--	--	--	--	--	--	--	--
4358	At5g03210	expressed protein	A024206_01	3.571357	4.1430416	5.843645	4.8678436	5.9574246	4.5172853	4.3626423	4.9491987	5.4594693	4.1817737	3.322381	6.560648	1.7839758	2.87412	3.4895797	3.9101381	5.792022	6.8052955	4.816766183	4.806018833	4.109188517	4.577324511	3.866384801	2.649775903	--	--	--	Y	Y	--	--	--	--	--	--
6718	At2g41380	embryo-abundant protein -related	A024502_01	2.354116	2.5490685	3.462263	3.1297524	3.1384647	3.163911	4.3465414	4.4377537	5.961837	6.3158665	5.8490567	5.831212	5.937474	5.593208	4.281692	3.7989674	6.402494	5.4751377	2.9662626	5.45704455	5.248162183	4.557156444	0.835733996	-0.446765441	2.770114943	1.425287356	--	--	--	Y	Y	--	--	--	--
5285	At2g35980	harpin-induced protein 1 family (HIN1)	A008079_01	2.8599565	2.713653	3.97811	4.229793	4.0710144	3.6059089		4.6224804	4.3639355	4.553822	5.4819965	5.4098115	4.915643	5.422892	4.11558	3.789462	6.6292877	6.519697	3.576405967	4.88640918	5.232093617	4.546061376	7.014176483	7.353352399	2.415	0.705	--	Y	Y	Y	--	--	--	--	--
22020	At4g16680	RNA helicase, putative	A015184_01			2.0761147		3.681136				5.1200485	3.8372843	4.4139013	4.0548716	5.4592915	4.97705	3.7343078		6.959475	5.6282797	2.87862535	4.356526425	5.3516808	4.540160036	7.679107941	9.202373401	--	--	--	Y	Y	--	--	--	--	--	Y
13670	At5g27060	disease resistance protein family	A025344_01	1.8775415	2.1521091	4.290095	4.2957377		4.0341053	1.8924952	3.072372	3.462823	6.044487	4.534318	5.239991	5.354461	6.227411	5.1191983	4.4502068	7.28748	7.6171074	3.32991772	4.041081033	6.00931075	4.526584665	--	--	--	--	--	--	--	--	--	--	--	--	--
1718	At5g02230	haloacid dehalogenase-like hydrolase family	A019611_01	1.4414178	2.1487434	4.0025287	4.2453113	4.5246725	4.5573845	3.5600781	4.070207	4.7154794	5.4970093	6.4002495	6.496725	4.4614115	5.0069637	4.115646	4.085939	6.158778	5.9119396	3.486676367	5.123291383	4.956779633	4.522249128	4.54729033	3.06071469	--	--	--	Y	Y	--	--	--	--	--	--
8456	At5g59220	protein phosphatase 2C (PP2C), putative	A017936_01	3.5270028	1.9604735	3.6966293	5.428852	5.400871	5.712922		3.9359639	4.104247	4.5973167	5.1444006	4.416075	4.714493	4.808533	5.135497		4.8870583	4.5669055	4.287791767	4.43960064	4.82249736	4.502327538	6.586698885	5.302948087	--	--	--	Y	Y	--	--	--	--	--	--
1957	At5g43620	S-locus protein 4-related	A022947_01	3.9867742	3.1770973	4.630514	4.859811	5.28038	5.619237	4.2422233		3.8388114		6.1177025	6.132212	3.4587312	3.0411956	3.6346858	3.0954432	4.360411	6.539051	4.59230225	5.0827373	4.0215863	4.500892531	--	--	--	--	--	--	--	--	--	--	--	--	--
18825	At4g15760	monooxygenase 1 (MO1), putative	A005042_01	2.8004897	3.1569815	4.2310867	4.4705553	4.3394375	4.2321606		4.9180994	4.9958353	4.88501	4.8238406	4.4795856	4.5789647	4.617936	4.5626397	4.0129523	5.4799438	5.8038335	3.871785217	4.82047418	4.842711667	4.493491306	0.130825436	2.579754706	2.797909408	1.777003484	--	--	Y	Y	Y	--	--	--	--
12777	At4g23570	phosphatase - related	A014829_01	2.8023047	2.330982	3.1954327	3.780384	3.2705185	2.5911684	4.270329	4.8112698	4.98779	4.339652	5.9099083	4.90757	5.2855844	5.6116376	4.8682804	4.4511027	6.401568	6.6328607	2.995131717	4.871086517	5.541838967	4.4693524	1.87506465	1.368576455	1.16	0.64	--	Y	Y	Y	--	--	--	--	--
22481	At2g47770	expressed protein	A020907_01	2.2343104	2.293282	1.3598443	2.852838	3.5063982	1.4165701	5.6611843	4.731657	6.0612364	7.1151032	4.532407		4.543955	8.108098	2.6445115		6.27442	8.006486	2.277207167	5.62031758	5.9154941	4.458893838	4.276185159	6.038722123	28.41666667	1.25	--	Y	Y	Y	Y	--	--	--	--
12857	At5g11110	sucrose-phosphate synthase, putative	A015506_01	3.956199	2.2304204	3.8385708	2.3083594	5.936192	4.0296483	4.7803764	5.202034	6.329616	3.3904696	4.776094	4.739205	5.617307	4.4816003	3.9791598	2.218519	7.2031097	5.18489	3.716564983	4.8696325	4.7807643	4.455653928	4.497324176	3.648016573	--	--	--	Y	Y	--	--	--	--	--	--
3947	At2g37430	C2H2-type zinc finger protein -related	A019439_01	2.8978667	3.0586865	5.4218364	6.217626	6.339264	5.924084	3.216203	4.3778396	5.0667224	4.6995807	6.0767236	6.2530913	2.5872989	2.3234081	2.9837208	2.6786609	4.8758793	5.127244	4.9765606	4.9483601	3.429368667	4.451429789	8.266623315	6.79516423	0.856164384	0.404109589	--	Y	Y	--	--	--	--	--	--
14104	At1g80110	expressed protein	A002936_01	2.6816862	1.5370401	4.1903453	0.71857053	5.613934	3.6740224	4.635216	3.9914696	6.0010586	5.4660573	4.2105722	5.624941	5.8203807	4.773179	3.9140646	3.4296622	7.131308	6.2462587	3.069266422	4.988219117	5.2191422	4.425542579	5.573606273	3.290382903	--	--	--	Y	Y	--	--	--	--	--	--
6489	At1g56240	F-box protein (SKP1 interacting partner 3-related)	A021729_01	4.2800794	5.1298027	4.7828608	5.241311	6.6009984	6.347522	4.614596	3.6994956	4.2304664		4.9268456	6.180338	2.5847433	2.6332598	1.8222673	1.9075397	4.6991057	5.5406423	5.397095717	4.73034832	3.19792635	4.424816118	--	--	--	--	--	--	--	--	--	--	--	--	--
3015	At2g44840	ethylene response element binding protein (EREBP), putative	A008698_01	3.1614945	3.7277036	4.3469024	5.107703	4.7305694	4.035624	3.7652664	3.579043	4.962793	4.828564	6.2841954	7.0112157	3.2592626	2.9790196	2.9428747	2.9778378	5.6826053	6.1970334	4.184999483	5.07184625	4.0064389	4.421094878	9.805813699	6.242470682	0.715116279	0.598837209	--	Y	Y	--	--	--	--	Y	Y
20226	At3g22370	alternative oxidase 1a, mitochondrial (AOX1A)	A021038_01	3.4718723	3.3927822	3.825696	3.980119	4.583193	4.131763	5.640502	5.223599	5.3304267	3.6544154	4.43899	4.447754	4.476432	4.3377867	4.7626324	4.192722	5.2161436	4.437728	3.897570917	4.789281183	4.570574117	4.419142072	4.442553077	4.493896917	13.10041841	2.535564854	--	Y	Y	Y	Y	--	--	--	--
3362	At3g60120	glycosyl hydrolase family 1	A012575_01			5.4753885	4.4028673	6.096206	6.3455806				2.9866087		3.1024594		2.4734972					5.5800106	3.04453405	2.4734972	4.4118011	8.925250941	6.420137741	--	--	--	Y	Y	--	--	--	--	--	--
4187	At1g21140	tonoplast intrinsic protein, alpha (alpha-TIP)	A021683_01	1.9037372	2.162538	4.2282705	4.717646	4.677192	4.6269207	3.90713	2.7655442	4.3898325	4.2227583	6.523414	7.307251	4.327919	3.152786	3.4485564	3.8201177	6.198068	6.804228	3.719384067	4.852655	4.625279183	4.399106083	1.802550267	2.197745421	--	--	--	Y	Y	--	--	--	--	--	--
17086	At3g55630	folylpolyglutamate-dihydrofolate synthase (dhfs/fpgs4)	A011343_01			2.9772348		3.9898188	4.5958757			3.3329325		4.8298855		5.398031	5.5634174	4.1733146			4.7274194	3.854309767	4.081409	4.9655456	4.398658856	6.400507389	7.319959728	--	--	--	Y	Y	--	--	--	--	--	--
21101	At1g28480	glutaredoxin protein family	A003718_01	2.9889653	2.8118963	4.04805	4.4238	4.7202187	3.095545	4.859499	5.0297666	5.1753345	4.966587	4.9876814	5.41762	4.3485336	4.160651	3.1827524	3.3830423	6.3077345	5.2177343	3.68141255	5.072748083	4.433408017	4.395856217	6.56111515	5.722089495	--	--	--	Y	Y	--	--	--	--	--	--
17664	At5g17460	expressed protein	A017851_01	4.083419	3.9094908	3.6159883	3.096056	4.113989	3.483608	5.4860077	4.8861556	5.16651	5.1340094	4.863681	5.6554036	5.0345845	4.3975425	3.0637488	3.0062604	5.4523644	4.5557575	3.71709185	5.198627883	4.251709683	4.389143139	5.121404335	5.604115021	--	--	1.95	Y	Y	--	--	Y	--	--	--
3327	At3g51750	expressed protein	A011845_01	3.0412908	3.2506676	3.1366868	4.789156	4.778926	5.6509476	4.153235	2.6112204	5.47515		5.192734	6.783677	5.8350873	3.3377006		2.8799567	2.9484107	6.3239536	4.1079458	4.84320328	4.26502178	4.386800006	5.008592421	4.638406743	--	--	--	Y	Y	--	--	--	--	--	--
466	At3g15540	auxin-responsive protein IAA19 (Indoleacetic acid-induced protein 19)	A019762_01	3.2651815	3.7104228	3.775658	4.3551254	5.351863	5.4236407	3.0479605	3.9808712	4.935877	5.7820683	5.302132	5.703696	3.7990353	4.3855295	3.0030706	3.317805	4.454353	5.333157	4.313648567	4.792100833	4.048825067	4.384858156	3.346116078	1.756249091	--	--	--	Y	Y	--	--	--	--	--	--
24836	At5g26340	hexose transporter, putative	A021085_01	1.794767	1.1682751	3.0629494	2.8317971	3.8305457	3.1394455	5.6217093	4.9609723	5.8973203	5.4660435	6.0648813	5.6761684	5.2968435	4.6182876	3.4008937	3.331485	6.776596	5.945733	2.6379633	5.61451585	4.894973133	4.382484094	3.928015505	4.295024055	2.446428571	0.607142857	--	Y	Y	Y	--	--	--	--	--
13350	At4g34210	E3 ubiquitin ligase SCF complex subunit SKP1/ASK1 (At11), putative	A021259_01			-0.012393438		4.4148703			3.2128572	4.6798396		3.8564508	3.066748	5.653968	6.0255857	4.35922		7.086183	5.802347	2.201238431	3.7039739	5.78546074	4.376879651	4.358930534	4.945039528	--	--	--	Y	Y	--	--	--	--	--	--
15287	At5g38100	methyltransferase-related	A017625_01	5.2494984		5.1277857	0.7850945	7.8279996		5.224481	4.0540657	4.557716	0.6366284	7.035877	3.2588477	6.024918	3.9980934	3.4001594	1.6271019	6.7050385	4.427246	4.74759455	4.127935967	4.363759533	4.37128445	0.253030354	0.000936115	--	--	--	--	--	--	--	--	--	--	--
95	At1g59590	expressed protein	A001015_01	4.0403557	4.2699447	4.9248257	4.8853555	5.115878	4.830352	4.214505	4.546706	3.8222651	3.8451908	4.6899266	5.035185	3.4663732	4.1492186	3.306782	3.3775253	4.600827	5.0291967	4.677785267	4.358963083	3.988320467	4.341689606	4.336469112	4.00292676	--	--	--	Y	Y	--	--	--	--	--	--
18156	At1g66500	expressed protein	A023972_01	4.0006757	3.5879529	4.429005	4.611349	5.577334			4.0464807	4.371129		4.9952173		3.1623654	2.9966893	3.200496	3.2614074	6.827048	5.614612	4.44126332	4.470942333	4.177103017	4.33441155	5.89736167	5.916053999	--	--	--	Y	Y	--	--	--	--	--	--
175	At1g21910	transcription factor TINY family	A001395_01	3.409965	3.0386539	4.6043344	4.398921	5.76653	5.352535	4.4386635	4.327055	5.5150223	4.0116377	5.578773	5.783282	3.164017	2.834607	4.1922226	3.370164	3.734666	4.4818463	4.428489883	4.942405583	3.62958715	4.333494206	4.8227541	3.16955805	--	--	--	Y	Y	--	--	--	--	Y	--
13902	At1g11925	hypothetical protein	A000228_01	2.7893689		2.7619674	2.3189342	6.6487184	2.5198507	3.573457		4.42251		2.9689295		5.6159387	4.4505153	3.1559918		6.65201	8.440623	3.40776792	3.6549655	5.66301576	4.332216531	--	--	--	--	--	--	--	--	--	--	--	--	--
20759	At1g74890	response regulator 7 -related	A000809_01					3.5106251		3.2792158	4.003019	3.5360067		3.8487077		5.1325283	4.8691745			5.778243	4.913876	3.5106251	3.6667373	5.17345545	4.319044011	0.485647039	0.532108319	--	--	--	--	--	--	--	--	--	--	--
7491	At2g11220	retroelement pol polyprotein -related	A006898_01													3.4660103	3.994617			5.08107	4.7313604	#DIV/0!	#DIV/0!	4.318264425	4.318264425	0.116874869	0.065856356	--	--	--	--	--	--	--	--	--	--	--
4129	At3g43660	nodulin - like protein	A021243_01	3.1624274	3.2402408	4.1639204	4.1237974		4.2548246	2.330948	4.286142	3.5910163	3.800455	6.720474	6.472318	4.1102257	3.7647235	3.5307004	3.1648078	5.958425	6.349859	3.78904212	4.533558883	4.479790233	4.295606194	0.191723311	0.068834724	--	--	--	--	--	--	--	--	--	--	--
17325	At4g12380	hypothetical protein	A014347_01	1.1000918						3.5577462	3.1901827	4.595998		3.876629	1.8467723	6.146871	5.2632055	4.4513173		7.8952155	5.2303743	1.1000918	3.41346564	5.79739672	4.286763964	-0.14045128	1.407845888	--	--	--	--	Y	--	--	--	--	--	--
12748	At4g18170	WRKY family transcription factor	A013678_01	2.5524058		4.6154213	5.36038	5.332979	4.885796	3.4922044	3.5959647	4.1024547		4.0032897	3.5741005	4.546683	2.8196757	3.7246232	4.082227	5.7929378	6.043731	4.54939642	3.7536028	4.501646283	4.282804613	5.673083347	4.445870758	1	1	--	Y	Y	Y	Y	--	--	--	--
13488	At2g46640	hypothetical protein	A023492_01							2.975894		5.3122134		2.6278455	2.802884	5.3196244				6.653596		#DIV/0!	3.429709225	5.9866102	4.28200955	3.798142022	2.565883488	--	--	--	--	Y	--	--	--	--	--	Y
20013	At5g40260	nodulin MtN3 family protein	A018811_01	2.9896016		4.5623283		7.9355545	4.1055007	5.0719647	3.9405234	3.5828807				2.0535645						4.898246275	4.198456267	2.0535645	4.2802398	1.772438088	4.852871556	--	--	--	Y	Y	--	--	--	--	--	Y
73	At1g59500	auxin-regulated protein GH3 -related	A000213_01	2.2840097	3.0477993	3.3094237	3.8589716	4.479379	4.329471	3.3689678	3.3564382	5.456195	6.289321	4.8269925	5.751206	3.844064	4.5658545	4.0488157	4.1196146	4.1794744	5.61663	3.55150905	4.841520083	4.3957422	4.262923778	3.031610192	2.044296378	--	--	--	Y	Y	--	--	--	--	--	--
10279	At3g02990	heat shock transcription factor 2 (HSF2)	A012686_01	2.3923917	1.7903872	3.3099642	2.9799066	4.7774205	3.2625787			4.8867507	4.1861463	5.388922	4.944193	5.0592895	5.2558475	3.600793		5.8882093	5.91352	3.085441483	4.851503	5.14353186	4.242421347	3.969737719	3.008072179	--	--	--	Y	Y	--	--	--	--	--	--
9874	At2g29460	glutathione transferase, putative	A007455_01	3.6666183	2.6472025	3.4511275	3.8322515	5.2980704	5.3779206	4.861163	4.867742	4.343513		5.373553	3.9733827	3.5458643	3.8237286	3.0037546	2.9201868	5.0055304	6.070308	4.0455318	4.68387074	4.061562117	4.238936306	5.785862839	4.827258915	3.958333333	1	--	Y	Y	Y	Y	--	--	--	--
7161	At1g45050	ubiquitin-conjugating enzyme 15 (UBC15)	A022118_01					3.902378						4.12087		6.1249523	2.632714	3.5774643	2.5570867	5.9522996	4.9823136	3.902378	4.12087	4.30447175	4.231259813	-0.644444361	-0.274715662	--	--	--	--	--	--	--	--	--	--	--
25947	At2g05710	aconitate hydratase (citrate hydro-lyase/aconitase) [cytoplasmic], putative	A007179_01	2.6282268	2.7681503	2.4294586	2.612043	3.1479335	3.233236	5.3000836	5.2840815	4.3212914	4.478963	5.5847936	5.586397	4.7266965	5.379261	3.3196542	3.7086244	5.789776	5.7539864	2.8031747	5.092601683	4.779666417	4.2251476	0.024294284	0.137276325	--	--	--	--	--	--	--	--	--	--	--
5028	At4g25470	DRE binding protein (DREB1C)	A005212_01	4.0446944	3.0580971	3.9934397	5.0852966	7.058535	6.598548	3.6102576	3.616581	5.329789	3.5412815	4.8684616	5.4462953	2.1323404	2.0506496	2.2457056	3.2512262	4.1829166	5.8128386	4.9731018	4.402111	3.2792795	4.2181641	7.976697324	5.2610306	1.740412979	1.268436578	--	Y	Y	Y	Y	--	--	--	--
19314	At3g49570	expressed protein	A011146_01	2.8870585	2.6368437	3.2845995	3.9754395	2.9629529	2.8733919		5.3014407	4.3623815	5.230183	5.636828	4.6898966	4.6177077	4.4744186	4.159924	4.3942947	4.761943	4.9949837	3.103381	5.04414596	4.56721195	4.190840441	--	--	--	--	--	--	--	--	--	--	--	--	--
20320	At2g44070	translation initiation factor eIF-2B delta subunit -related	A021792_01	3.0443408	1.2825879	3.5871356	3.4571018	4.373209	3.8138988	5.128615	4.7363563	4.9074774	3.188192	4.470289	5.0020704	4.2302194	4.244948	4.082965	4.434235	5.776369	5.5485845	3.259712317	4.572166683	4.719553483	4.183810828	4.402778932	3.761538635	--	--	--	Y	Y	--	--	--	--	--	Y
22811	At1g56250	F-box protein (SKP1 interacting partner 3-related)	A023959_01	4.2769213	3.4140828	5.451585	5.4300675	7.0886707	7.2937503	4.0422263	3.9195366	3.5959651	4.0425067	4.632855		2.8528922	3.4402409	1.8963275	1.7948974	2.438505	5.432849	5.492512933	4.04661794	2.975952	4.179051724	--	--	--	--	--	--	--	--	--	--	--	--	--
17613	At5g13080	WRKY family transcription factor	A017767_01	2.9699397	2.5090754	3.8044002	3.4427392	3.6572068		5.72609	5.094181	4.0441575			4.044447	4.6263075	4.160123	3.632876	3.0702882	6.1358557	5.7020907	3.27667226	4.727218875	4.554590183	4.17465186	3.464429883	3.597286632	--	--	--	Y	Y	--	--	--	--	--	--
15487	At5g62020	heat shock transcription factor 6 (HSF6)	A019240_01	2.8950086		3.926636	3.8187916	8.466867	3.533547	3.4902945	3.3299692		3.5055907	4.4762025	4.067706	3.824304	4.1397576	3.4804318		5.3371987	4.143119	4.52817004	3.77395258	4.18496222	4.162361613	3.479421193	2.651468771	--	--	--	Y	Y	--	--	--	--	--	--
11058	At3g08720	ribosomal-protein S6 kinase (ATPK19) -related	A022120_01	3.7701468	3.192294	3.6809914	3.82405	4.7440815	4.164086	4.892386	4.054695	4.525735	4.337933	5.4618187	5.1112766	3.648121	3.4796438	2.8692796		4.671804	4.299886	3.895941617	4.730640717	3.79374688	4.160484024	5.24142272	3.436824071	--	--	--	Y	Y	--	--	--	--	--	--
672	At2g46400	WRKY family transcription factor	A007879_01	4.6085052		3.7198203	3.8881557	5.5372014	4.687064					6.458307		2.056532	2.2669466					4.48814932	6.458307	2.1617393	4.152816525	7.577463666	3.800828262	--	--	--	Y	Y	--	--	--	--	--	--
7118	At1g43160	AP2 domain transcription factor RAP2.6	A002688_01	4.3383374	5.1745343	4.056259	4.2753034	5.075527	5.169736	4.958048	5.3883204	3.1199079	4.0681934	5.086241	5.000744	4.0481067	4.3549757	1.8690974	1.9484497	3.1828172	3.6320767	4.681616183	4.603575783	3.172587233	4.152593067	6.329198325	5.011661387	1.698324022	2.089385475	--	Y	Y	Y	Y	--	--	--	--
7043	At1g49450	transducin / WD-40 repeat protein family	A001863_01	2.4527946		3.094676	4.765424	5.208915	4.646365			4.1390924		3.4199085	4.6140156	4.2364917				3.4947214	5.595166	4.03363492	4.057672167	4.442126367	4.151597291	4.373338934	5.632619547	14.95833333	1	--	Y	Y	Y	Y	--	--	--	--
21495	At2g26380	disease resistance protien-related (LRR)	A008706_01	3.67553	3.1288638	4.077211	4.4658666	5.0523286	4.4052176	3.8374639	4.0468736	4.5983486	4.1858854	5.2189646	4.8630877	3.3512561	3.0500512	2.6705108	4.388788	4.900824	4.694032	4.1341696	4.4584373	3.842577017	4.145061306	8.397529732	6.042546595	--	--	--	Y	Y	--	--	--	--	--	--
23511	At1g74310	heat shock protein 101 (HSP101)	A019470_01	2.215005	1.7719061	4.9836345	3.598688	3.7286592	3.2717633	4.048102	3.5912244	5.616736	4.1808825	5.106799	4.9075456	4.369125	3.3829446	4.8726406	4.5502915	5.448546	4.9279575	3.26160935	4.575214917	4.591917533	4.142913933	2.476479879	2.60237869	1.803278689	0.786885246	--	Y	Y	Y	--	--	--	--	--
7116	At1g74950	expressed protein	A002742_01	4.044357	4.7482433	3.6526468	4.0325017	4.960551	4.8186955	5.0004654	5.6089544	3.791921	4.496877	5.455284	5.1903887	2.8831446	3.192107	1.3822652	1.9053973	4.2895174	4.8235707	4.376165883	4.92398175	3.0793337	4.126493778	5.625460812	3.443941384	--	--	--	Y	Y	--	--	--	--	--	--
1856	At5g36925	expressed protein	A021499_01	3.337051		4.219368	4.6194797	6.0485845	6.68051					5.9531727	5.3749676	2.8274744	2.4554517	1.8980294	2.1025064		3.835335	4.98099864	5.66407015	2.62375938	4.112660867	--	--	--	--	--	--	--	--	--	--	--	--	--
12388	At3g44260	CCR4-associated factor 1-related protein	A010341_01	3.9914837	3.8217964	4.318657	4.5592556	6.27282	5.981984			4.8560677	4.3845096	5.9051714	5.196371	1.3394681		1.1455545	0.97969896	4.451912	4.4349084	4.824332783	5.085529925	2.470308392	4.109310557	7.777957246	4.893733821	--	--	--	Y	Y	--	--	--	--	--	--
8421	At5g59490	haloacid dehalogenase-like hydrolase family	A017496_01	3.580923	2.1884968	3.6269288	2.9392936	4.8280144	4.416371	4.330002	3.7399244	4.6289167		5.7079396	5.545419	3.504453		2.207488	2.0008552	6.117856	6.0522127	3.596671267	4.79044034	3.97657298	4.088443388	4.526963729	3.200722941	--	--	--	Y	Y	--	--	--	--	--	--
11139	At4g12400	stress inducible protein (sti), putative	A022524_01	2.0001762	2.1005645	3.557374	3.3232622	3.3118064	3.1441808	3.2152884	4.774794	4.3289547	4.911968	5.5783744	5.318658	3.957372	3.698005	5.3249645	4.7517133	5.0137386	5.233564	2.90622735	4.68800625	4.663226233	4.085819944	0.727337266	0.952122849	2.425531915	0.510638298	--	--	--	Y	--	--	--	--	--
20903	At1g28380	expressed protein	A001961_01	2.9478621	2.5420809	3.7933068	4.38376	4.5014105	3.9519424	4.801314	4.327699	5.454633	4.662351		5.667754	4.4482994	4.4674554	3.8199866	3.0443962	6.11949	0.16903056	3.686727117	4.9827502	3.678109693	4.064868933	4.594813683	3.800598464	--	--	--	Y	Y	--	--	--	--	--	--
23593	At3g51810	embryonic abundant protein AtEm1	A005908_01	0.21907544	0.20415632	2.638573	2.623964	5.2998824	2.47556	4.458834	4.0824814	5.353342	6.067461	4.3936014	4.197086	6.62955	5.4096627	1.7583839	2.41412	7.1367292	7.6933246	2.243535193	4.758800967	5.1736284	4.058654853	7.176992374	5.366002528	--	--	--	Y	Y	--	--	--	--	--	Y
9493	At1g59740	oligopeptide transporter -related	A002865_01	2.8110282	3.4483583	3.1169124	3.3248823	4.348475	4.262069	4.4556727	4.90305	4.53161		4.8590865	4.910802	4.024499	4.1618676	2.8549304	3.1863353	4.934644	4.793972	3.5519542	4.73204424	3.99270805	4.054599688	3.096129116	2.046005735	2.479338843	0.958677686	--	Y	Y	Y	--	--	--	--	--
25537	At1g17380	expressed protein	A002286_01	4.3501883	4.611051	4.564186	4.657881	7.391864	7.0719013		3.8629022	4.4947696	4.6165833	5.3577065	5.052576	1.2449069	1.5076778	0.8690625	1.1114234		4.086803	5.4411786	4.67690752	1.76397472	4.053217675	9.125086345	5.549487977	--	--	--	Y	Y	--	--	--	--	--	--
24151	At3g62260	protein phosphatase 2C (PP2C), putative	A012695_01	2.9751244	1.7359396	3.727846	3.9346619	4.443946	4.207006	4.185799	3.76831	4.378097	4.358685	4.9150043	4.8554125	3.7522814	3.586629	2.4280806	2.601558	6.649261	6.3631196	3.504087317	4.410217967	4.230154933	4.048153406	5.19815827	4.804946413	--	--	--	Y	Y	--	--	--	--	--	--
21690	At3g43160	hypothetical protein	A011348_01	2.3465557	1.8067122	1.928626	2.0486712	0.9105586	2.8484013	3.8377035	4.081578	5.0930147	5.6195703	5.051396	6.2338142	4.715768	4.459786	4.043748	4.63693	6.560679	6.5496607	1.9815875	4.98617945	5.161095283	4.042954078	0.301891772	1.413839176	1.078947368	1	--	--	Y	Y	Y	--	--	--	--
5235	At2g14290	F-box protein family	A007005_01	3.4079754		4.3943596	3.5517714	7.008925	6.4162164							2.421501			1.8899877		3.153275	4.95584956	#DIV/0!	2.488254567	4.030501438	7.213894842	3.266198001	--	--	--	Y	--	--	--	--	--	--	--
16130	At1g09930	hypothetical protein	A000032_01	2.8017347	2.353024	3.7247899	5.75922	5.7555137	2.568521	2.4275854	3.822888	5.5365686	3.9239724	2.019286	1.3844609	3.6949096	5.6871305	5.5194187	3.6929142	5.3474336	6.502381	3.827133883	3.18579355	5.074031267	4.028986233	7.501160506	7.517418156	--	--	--	Y	Y	--	--	--	--	--	--
10290	At4g18150	hypothetical protein	A013048_01	2.9917316	2.8634903	3.0682006								4.358263	3.0641994	4.8180866	4.563434			6.476862	4.0127234	2.974474167	3.7112312	4.9677765	4.0241101	--	--	--	--	--	--	--	--	--	--	--	--	--
21811	At4g32280	AUX/IAA family	A012975_01	2.067379		4.156216	3.3468719	5.4135966			2.3820732	4.4405856		4.105251		5.05015	4.6972404	4.4645314		4.4067388	3.7246666	3.746015875	3.6426366	4.46866544	4.021275042	2.976568701	0.262265948	--	--	--	Y	--	--	--	--	--	--	--
604	At2g31860	poly(ADP-ribose) glycohydrolase -related	A007113_01			2.8617563		5.427616	3.645225	2.9474125	3.4282942			5.4668074	4.41493	4.8937044		3.1005898				3.9781991	4.064361025	3.9971471	4.020703956	3.405114729	4.737054521	--	--	--	Y	Y	--	--	--	--	--	Y
8737	At3g43630	nodulin -related protein	A021242_01	2.7137718	2.195957	3.5139108	3.5343888	4.4265895	3.916196		3.3804252	3.9784281	3.1789744	6.5943427	5.0523515	4.707502	3.7894287	4.081098	2.8426738	3.9623399	6.013866	3.383468983	4.43690438	4.232818067	3.993073188	0.279823386	0.310420297	--	--	--	--	--	--	--	--	--	--	--
15043	At4g25810	xyloglucan endotransglycosylase (XTR-6)	A014223_01	4.5826726	2.192639	4.378499	3.97342	-2.0990915	6.026067	4.326015	4.5705247	5.232938		4.8359594	4.207335	3.785127	3.4107215	3.657852	3.2843847	5.6166773	5.6805	3.175701017	4.63455442	4.239210417	3.980131806	5.090352089	5.245217733	1.110497238	0.773480663	--	Y	Y	Y	--	--	--	Y	--
9233	At1g52450	hypothetical protein	A000864_01			1.6594441		3.4586346	2.1213813		2.6912482	4.2694535	2.6074846	5.268503	4.4905424	5.2745614	4.78192			5.6700125	5.3455443	2.413153333	3.86544634	5.26800955	3.969894158	2.493489787	2.03187829	--	--	--	Y	Y	--	--	--	--	--	--
17327	At4g31380	hypothetical protein	A014395_01	1.8269272	1.5087712	4.1119742	4.179055	6.584601	3.1156788	3.4791274	4.105745	4.9042583		3.348688	3.2428827	4.2432747	3.8471143	3.9373467	2.9904742	6.9554825	4.8564177	3.554501233	3.81614028	4.471685017	3.955165818	--	--	--	--	--	--	--	--	--	--	--	--	--
3470	At4g33550	protease inhibitor/seed storage/lipid transfer protein (LTP) family	A013709_01	2.9101882	2.4043684	3.0019453	3.5762339	2.1166604	2.7569144	3.7681766	4.2612834	4.5373454	5.093827	4.3662777	4.346056	4.8684297	5.103399	5.5874577	5.5203867	3.3175266	3.6218042	2.7943851	4.39549435	4.669833983	3.953237811	2.164895237	4.800088263	4.14507772	0.248704663	--	Y	Y	Y	--	--	--	--	--
574	At2g37210	Arabidopsis thaliana chromosome II section 202 of 255 of the complete sequence. Sequence from clones T1J8, T2N18, F3G5	A006691_01	2.5782454	2.3223877	4.7593317	5.189295	4.477307	4.6577806	1.941345	3.4293883	4.003072		5.122811	5.1297026	3.435646	4.2175736	3.6239989	3.521237		4.799948	3.997391233	3.92526378	3.9196807	3.950566863	2.886708849	1.833866709	--	--	--	Y	Y	--	--	--	--	--	--
9068	At4g37370	cytochrome P450, putative	A025779_01	2.9255593	1.4364688	4.001333	4.552358	4.9862294	2.9874246	4.837077	4.4689093	5.0711446	2.4220877	3.2259872	5.6890426	4.748696	1.1865927	3.996663	2.8931026	5.588512	5.9098682	3.481562183	4.285708067	4.05390575	3.940392	7.390428349	7.884069009	11.625	3.125	1.58	Y	Y	Y	Y	Y	--	--	--
18952	At2g38470	WRKY family transcription factor	A006343_01	3.1297648	3.4871287	4.4012985	4.1541677	4.1990314	3.7786074	4.5288534	4.2316175	3.7258215	4.4665475	4.8601823	5.0268583	3.2279391	3.1365778	2.9074216	2.6656253	4.5178213	4.4797935	3.858333083	4.473313417	3.489196433	3.940280978	5.405753834	5.175343399	1.096023278	0.880698351	--	Y	Y	Y	--	--	--	--	--
17696	At5g13210	expressed protein	A018219_01			2.6894722		4.2021933		4.108535	4.5254555	4.084026	2.475336	4.1647935	3.5347993	4.157048	4.038036	4.6482267	4.632987			3.44583275	3.815490883	4.369074425	3.938409042	--	--	--	--	--	--	--	--	--	--	--	--	--
22750	At2g26150	heat shock transcription factor family	A023454_01	1.8349428	1.5762545	3.337357	1.5683964	2.0599792	1.0911785	3.6926417	3.971379	5.7417817	6.826552	3.6561208	5.229827	5.574125	3.97709	3.8694031	4.6231976	6.0440626	6.0884247	1.9113514	4.853050367	5.029383833	3.931261867	4.889317078	5.486748985	1.25	1	--	Y	Y	Y	Y	--	--	--	--
25078	At3g53230	CDC48 - like protein	A024391_01	2.115384	1.1480494	2.8208935	1.9530183	2.7777414	1.5759772	5.2973685	4.538177	4.6670766	4.0608053	5.294888	4.6107635	4.479015	3.5999253	5.5777583	4.4750166	6.0308	5.700431	2.0651773	4.744846483	4.9771577	3.929060494	2.231699268	2.026372108	--	--	--	Y	Y	--	--	--	--	--	--
133	At1g72240	expressed protein	A001715_01	3.1573389	3.0583968	3.4752626	3.4663286	4.944027	4.190816	3.638393	3.4100246	4.646001	4.1628094	5.2090874	5.2917914	3.9892282	3.829291	2.4419851	3.7149365		4.1601243	3.71536165	4.3930178	3.62711302	3.928578929	6.497711265	3.502390883	--	--	--	Y	Y	--	--	--	--	--	Y
8900	At1g23720	proline-rich protein family	A023226_01				1.0872437			2.0162883		3.1540222		5.4104137	4.404038	4.9214034				4.1856	6.1801143	1.0872437	3.74619055	5.0957059	3.91989045	-2.348628384	0.812943081	--	--	--	--	--	--	--	--	--	--	--
14294	At1g53540	17.6 kDa heat shock protein (AA 1-156)	A005168_01	-0.96574086	-0.63808805	2.1175683	3.1339605	1.9168149	0.5569181	2.28311	3.321486	5.6413937	6.363145	3.9716337	8.095977	4.710952	4.797487	6.189982	5.760055	6.3081965	6.827563	1.020238815	4.946124233	5.765705917	3.910689655	0.848922661	5.673938703	1	1	--	--	Y	Y	Y	--	--	--	--
8773	At5g15960	stress-induced protein KIN1	A021901_01	4.882774	4.9597583	3.2346563	2.9119136	5.4555454	5.019485	5.6095104	5.3708897	4.3965673	4.2301455	4.0118303	4.1548595	1.9447005	2.167948	3.0193906	2.751206	3.3200152	2.9285336	4.410688767	4.628967117	2.688632317	3.9094294	4.164507579	3.308339279	7.32513181	1.608084359	--	Y	Y	Y	Y	--	--	--	--
19745	At4g31780	1,2-diacylglycerol 3-beta-galactosyltransferase (UDP-galactose:diacylglycerol galactosyltransferase) (MGDG synthase) (MGD1), putative	A015314_01	3.4288228	2.5031898	3.5128536	3.826965	4.7490673	5.0262804	4.4635735	3.6147532	4.8194566		4.6528816	4.280086	3.747748	4.0594063	2.0047183	1.5531769	5.2178016	4.962846	3.841196483	4.36615018	3.590949517	3.907272171	5.475510307	2.9086231	--	--	--	Y	Y	--	--	--	--	--	Y
10160	At3g23230	ethylene response factor, putative	A010537_01	4.2309356	2.3713026	5.5945797	6.0234303	7.485753	6.950803	4.419621	3.0371974	3.6892881		3.8119547	3.655272	2.2326832	1.8358563	1.634988	1.8047341		3.6771786	5.4428007	3.72266664	2.23708804	3.9034736	8.715880109	4.697898086	--	--	--	Y	Y	--	--	--	--	--	Y
15700	At5g24660	expressed protein	A021419_01	3.952079	2.9396417	4.915275	4.7713466		4.241504	4.4648595	3.7877045	4.4171658	2.1829674	3.5929143	3.6828196	4.4367237	4.0145802	3.3509476	3.1790793	4.4297795		4.16396926	3.68807185	3.88222206	3.897461731	6.420972049	1.368524686	--	--	--	Y	Y	--	--	--	--	--	--
20628	At1g76680	12-oxophytodienoate reductase (OPR1)	A025313_01	1.9078639	1.0303794	3.6894538	3.452444	4.0408535	3.5243814	3.3161619	3.0474057	4.9816446	4.094821	5.002214	5.1947517	4.461815	4.271811	2.8102458	2.6138988	6.2243495	6.0045295	2.940896	4.27283315	4.397774933	3.870501361	--	--	1.553113553	0.459096459	--	--	--	Y	--	--	--	--	--
3610	At4g36740	homeodomain protein	A014867_01	2.963648	1.9120104	3.8948667	4.059585	5.4968247	4.203259			3.9374862		3.9282737	4.0954685	4.1255145						3.7550323	3.987076133	4.1255145	3.86169367	4.682505781	1.153853362	--	--	--	Y	Y	--	--	--	--	--	--
11656	At1g76600	expressed protein	A001880_01	2.9407701	1.6545206	3.6593883	4.807952	4.0076604	3.5147684	4.3011656	4.480618	3.4837954	4.5418506	4.356683	5.562946	3.1764417	3.9914017	3.0588257	2.9643884	5.052207	3.8501213	3.4308433	4.454509767	3.682230967	3.855861344	6.277884263	6.268450907	--	--	--	Y	Y	--	--	--	--	--	--
19256	At3g53800	expressed protein	A009300_01					1.6936218								4.0546784	3.628456			4.9195766	4.955553	1.6936218	#DIV/0!	4.389566	3.85037716	-0.383547652	-0.194483082	--	--	--	--	--	--	--	--	--	--	--
1548	At5g09980	expressed protein	A018418_01	3.382768	4.695226	4.245054	4.745392	4.877509	4.9130797	3.289192	3.5158138	3.7332108	4.031826	4.7079835	4.709152	2.9737506	2.752242	2.4633174	2.6406078	3.675798	3.7262087	4.476504783	3.997863017	3.038654083	3.837673961	4.85867501	0.80129338	--	--	--	Y	--	--	--	--	--	--	--
4816	At1g52690	late embryogenesis abundant (LEA) protein, putative	A002831_01	3.2852173	2.9017649	3.4948213		5.5973196	4.9210567		3.1297004	4.1399035	4.478385	4.905903	4.7013087	3.9313807	3.1934905		2.1389415	3.0415525	3.6028223	4.04003596	4.27104012	3.1816375	3.830904527	8.297387262	4.937892791	17.625	1	--	Y	Y	Y	Y	--	--	--	--
19007	At2g15780	glycine-rich protein	A006711_01	1.9815272	1.7452809		3.5737839	5.0398717	4.95257	4.0114484	3.7420847	3.1646087	3.5307462	4.214741	3.3750699	4.0602555	3.973651	3.9644794	4.41937	4.196854	5.0445786	3.45860674	3.673116483	4.276531417	3.822995359	8.477960478	7.689697935	--	--	--	Y	Y	--	--	--	--	--	--
2882	At2g26370	hypothetical protein	A006875_01	2.940349	2.3474085	3.6310513	3.589132	3.8918118	4.237942		3.056359	3.8669198	4.0796285	4.7359996	5.12255	3.706017	4.0396814	3.0510628	2.9006972	4.8558173	4.5763226	3.439615767	4.17229138	3.85493305	3.801691165	--	--	--	--	--	--	--	--	--	--	--	--	--
22646	At5g15970	cold-regulated protein COR6.6 (stress-induced protein KIN2)	A021934_01	4.1575165	3.6029372	3.150145	2.8749614	5.17031	4.228828	5.372446	4.9993205	4.4412417	4.4764767	4.182261	4.084792	2.6353612	2.3114457	2.4133015	2.0905259	4.2963996	3.8487244	3.86411635	4.592756317	2.932626383	3.796499683	--	--	3.858208955	1.781716418	--	--	--	Y	Y	--	--	--	--
6121	At5g42930	lipase (class 3) family	A016932_01	4.390893	3.582787	5.3611474	5.734326	5.9309254	5.022056	3.1650739	2.746583	2.5559926		3.2545052	4.0299826	2.6601384			1.8217632		2.8384511	5.003689133	3.15042746	2.440117567	3.7924732	--	--	--	--	--	--	--	--	--	--	--	--	--
17616	At5g09540	DnaJ protein family	A017839_01	3.3161204	3.5657644	3.104326	2.943179	3.081487	3.399429	3.9492292	3.6404836	3.996631	5.609746	4.7281303	4.991303	4.06114	4.6075034	1.8051724	1.8619782	4.5414667	5.0604916	3.235050967	4.485920517	3.65629205	3.792421178	--	--	--	--	--	--	--	--	--	--	--	--	--
2692	At1g51770	hypothetical protein	A004643_01	3.00093		3.8572638		3.7108185			3.1015484	3.889857	3.77569	5.32308		3.9305027	3.1246872	3.512496		4.2789807		3.5230041	4.02254385	3.71166665	3.773259482	--	--	--	--	--	--	--	--	--	--	--	--	--
7320	At3g46230	class I heat shock protein(HSP 17.4)	A005396_01	2.1890314	1.9872922	2.3036075	3.748103	3.3418522	1.7795647	4.2821975	4.0623665	4.427377	4.3009334	4.078258	4.9295807	3.2824438	3.7880561	5.4692826	3.384511	4.322577	6.114234	2.558241833	4.346785517	4.393517417	3.766181589	1.457370702	5.8966335	2.583333333	1	--	Y	Y	Y	Y	--	--	--	--
24939	At5g52760	heavy-metal-associated domain-containing protein	A021488_01	3.5902498	3.6983485	4.3215513	3.9514716	5.646743	5.4512787	3.480735	2.5427887	3.8686461	3.3628182	5.1265316	4.2046475	2.3378656	1.8543552	1.7868465	1.5716101	5.6360297	5.302603	4.443273817	3.764361183	3.081551683	3.763062228	7.620327705	5.445871873	--	--	--	Y	Y	--	--	--	--	--	--
23881	At3g56880	expressed protein	A009328_01	2.3547978	2.1932294	3.4509895	3.9109	4.3294306	4.6786556	2.980182	3.2405076	3.806702	4.490608	4.991535	5.3993464	2.7987366	3.6206465	2.6827	3.0036693	4.687035	5.029433	3.486333817	4.151480167	3.637036733	3.758283572	4.78590155	3.623423445	--	--	--	Y	Y	--	--	--	--	--	--
4041	At4g24350	expressed protein	A020531_01	3.3328612	2.6206577	3.0154219		4.249188	4.076928		2.6509018	4.3486996	3.577623	5.607801	5.961116	3.9424818	3.6681979	2.1854174	1.5638778	4.4500957	4.8764367	3.45901136	4.42922828	3.447751217	3.757981594	4.367629537	2.961702743	0.461538462	0.673076923	--	Y	Y	--	--	--	--	--	--
1644	At4g37850	bHLH protein family	A019558_01	2.8407063		3.1806066	3.7520645	2.8728485	1.9071848	3.4305744		2.837096	3.3009753	4.6786757	3.5963168	6.467461	4.4756103	4.1357226	3.698918	4.0807643	4.7322936	2.91068214	3.56872764	4.598461633	3.749238669	4.989441421	3.434601893	--	--	--	Y	Y	--	--	--	--	--	--
23510	At5g12020	class II heat shock protein	A005166_01	1.8610176	1.1689348	4.070741	3.9051704	2.7460382	1.9195542	3.4429207	3.1468763	4.9733796	4.360054	3.7483509	4.2765694	3.7215352	2.6480443	3.5065496	4.6841116	6.804832	6.444222	2.611909367	3.991358483	4.63488245	3.7460501	-0.059068999	3.631288006	1	1	--	--	Y	Y	Y	--	--	--	--
16538	At1g58340	MATE efflux protein - related	A004877_01	1.8287988	0.93294543	2.8477938	3.4231727	3.7772384	2.8474908	4.367209	4.247618	4.7718973	2.9416366	4.1156197	4.4538865	4.6531243	5.041503	2.7036796	3.0603588	5.8845997	5.3791656	2.609573322	4.149644517	4.4537385	3.737652113	3.528873788	4.077372849	--	--	--	Y	Y	--	--	--	Y	--	--
25692	At1g18570	myb family transcription factor	A003890_01	1.9297677	1.7769225	2.4681275	2.010475	3.0927622	2.9513655	3.7467277	3.315229	3.760159	4.18099	5.757302	4.8590016	5.0100036	4.5261755	2.2082949	2.102327	6.8603835	6.6657333	2.371570067	4.26990155	4.562152967	3.734541528	4.5381442	3.299709995	--	--	--	Y	Y	--	--	--	--	--	--
15925	At1g66780	MATE efflux protein - related	A024096_01					4.2119803	3.5204735		2.4564326			3.2441037		3.6904213	3.2655916	3.622124		4.546809	5.0418706	3.8662269	2.85026815	4.0333633	3.733311844	3.955331269	2.794126231	--	--	--	Y	Y	--	--	--	--	--	--
12650	At4g37780	myb DNA-binding protein (AtMYB87)	A012870_01	2.7534525		4.1658635	4.523592	5.2071834	4.123109							2.4106166					2.925055	4.15464008	#DIV/0!	2.6678358	3.729838857	3.456278257	2.3644201	--	--	--	Y	--	--	--	--	--	--	Y
17781	At3g15540	auxin-responsive protein IAA19 (Indoleacetic acid-induced protein 19)	A019762_01	2.7032912	1.75067	3.50017	3.4516487	4.9109273	4.0682282	3.8332062	2.9967406	5.079342	3.2583025	4.1492763	4.428036	3.8348517	3.8445005	3.2098603	2.7673674	4.4078693	4.863477	3.397489233	3.957483933	3.821321033	3.7254314	3.346116078	1.756249091	--	--	--	Y	Y	--	--	--	--	--	--
20489	At5g59820	zinc finger protein Zat12	A024469_01	1.3188472	1.3334972	3.6451142	3.5799012	3.7418768	3.3016648	4.030595	3.6248538	4.241662	4.35472	4.472387	5.222079	3.1111119	3.1393042	3.4852057	3.2587523	5.466327	5.543609	2.820150233	4.3243828	4.00071835	3.715083794	5.441312338	5.665221291	1.29434954	0.503285151	--	Y	Y	Y	--	--	--	--	--
1965	At1g32970	subtilase -related	A023327_01	3.6834064	3.3988395	5.132085	3.2037678	6.8844404	5.0712833	3.030214			1.337571	5.508906	4.116243	4.802204		2.8522966	0.11061346		2.7162507	4.562303733	3.4982335	2.62034119	3.703437226	7.889404148	2.650377225	--	--	--	Y	Y	--	--	--	--	--	Y
7432	At2g47190	MYB transcription factor (Atmyb2)	A006441_01	3.7543724	2.1197793	4.363631	5.2133007	6.1882424	5.737128	2.00588	1.628088	3.7690446		4.087826	4.6016345	3.2273235		2.1253405	1.6675333		4.9561777	4.5627423	3.21849462	2.99409375	3.69635346	7.082131656	5.531482266	2.377358491	0.905660377	--	Y	Y	Y	--	--	--	--	--
15238	At5g01200	myb family transcription factor	A016473_01	2.8302448	1.5684419	1.8525586	3.0870612		2.5692687	4.8745856	4.6819224	4.344799	2.3063722	4.458536	3.823531	5.020766	4.7623672	3.261677	2.6960306	5.3043222	5.3691926	2.38151504	4.081624367	4.4023926	3.694804529	2.657524929	0.898626674	--	--	--	Y	--	--	--	--	--	--	--
12277	At2g30250	WRKY family transcription factor	A008660_01	1.747465	2.830401	2.7666967	2.582998	2.7188268	2.7841468	3.6071312	3.7752964	3.5008433	4.050048	4.674457	4.8381805	4.5471015	4.3571258	3.4573996	3.9997556	5.407789	4.7731166	2.571755717	4.074326067	4.423714683	3.689932156	4.266029199	5.098039033	2.96460177	1.07079646	--	Y	Y	Y	Y	--	--	--	--
20894	At1g05060	expressed protein	A001557_01	1.0746068		1.9993987	2.19099	2.571482	2.1501887	3.8569334	3.3916664	4.654007	3.148498	4.7612324	4.212362	4.2386026	4.1859393	4.5435586	4.1661406	5.6942267	5.8700294	1.99733324	4.004116533	4.783082867	3.688815447	3.315251041	4.241333205	--	--	--	Y	Y	--	--	--	--	--	Y
24879	At1g66400	calmodulin-related protein, putative	A021755_01	2.891766	3.1593757	3.5956237	3.5168588	4.196514	4.054744	2.7017927	2.6634176	4.4312515	4.6321425	4.340151	4.5780616	3.5833907	3.4173238	2.7613173	2.2955701	4.769958	4.7448845	3.569147033	3.89113615	3.5954074	3.685230194	4.399310412	2.605973883	--	--	--	Y	Y	--	--	--	--	--	--
5664	At3g54530	hypothetical protein	A012438_01			1.2850835	1.5031993	1.9418768	2.054059	2.8634949	3.8175557	3.8650117	4.1396646	4.311144	4.5908904	5.0080013	5.01344	4.5020556	4.0903234	4.575283	5.3308206	1.69605465	3.93129355	4.75332065	3.680743988	--	--	--	--	--	--	--	--	--	--	--	--	--
20098	At1g53170	ethylene responsive element binding factor 8	A019601_01	3.0031645	2.1110058	3.4583647	3.4454749	4.2542095	4.079929	4.0179305	3.48951	4.114098		4.281783	4.7587123	3.4681528	4.222766	1.731831	2.5626097	4.623754	4.92169	3.392024733	4.13240676	3.58846725	3.679116806	3.767681141	1.832979167	--	--	--	Y	Y	--	--	--	--	--	--
15867	At1g20510	4-coumarate:CoA ligase 1 (4-coumaroyl-CoA synthase 1) (4CL1) family	A023758_01	3.4055624	4.0829782	3.277604	3.6269977	5.033256	4.8268237	3.125284	3.5642588	3.1049998	4.381546	4.4726896	4.4529576	3.0654438	3.1941154	1.6323576	2.0292137	4.395401	4.3887243	4.042203667	3.8502893	3.117542633	3.670011867	4.936857529	1.621863504	--	--	--	Y	Y	--	--	--	--	--	--
14024	At1g61280	hypothetical protein	A002449_01	2.8429966	1.9938478	3.4075508	1.1629955	4.9388356	1.9859904	3.6619916	3.3095784	5.6449566	0.63895816	4.9924583	1.8535749	5.750883	4.586728	5.052832	2.2651458	6.6256604	5.0761046	2.722036117	3.350252993	4.8928923	3.65506047	4.657459045	4.565024539	--	--	--	Y	Y	--	--	--	--	--	Y
20980	At1g50590	pirin-like protein	A002371_01	3.3416772		2.2862356	3.89924	4.1509714	1.9800652	3.880686	4.367079	4.2417126		2.4264627	3.671291	3.4998446	3.9215453	3.1056266		5.101563	4.8834534	3.13163788	3.71744626	4.10240658	3.650496907	2.572606149	3.296378637	--	--	--	Y	Y	--	--	--	--	--	--
1257	At4g28110	myb family transcription factor	A014926_01	1.9930304		3.2081022	2.8084445	3.906573	3.668902	4.004751	4.0438185	4.5316963	3.7079294	5.0855284	4.5086007	4.3335233	3.0153983		2.3195977	3.7162616	3.5091858	3.11701042	4.313720717	3.37879334	3.647583944	4.428580523	4.262349973	3.708333333	1	--	Y	Y	Y	Y	--	--	--	--
13340	At3g49580	expressed protein	A021230_01	2.5106797	2.6567535	2.8436425	2.737393	3.1431422	1.4062169	4.114108	4.1015196	4.7186584	4.25511	3.8229532	4.762218	4.354095	3.7388394	4.1264358	3.578531	4.910376	3.734546	2.549637967	4.2957612	4.073803867	3.639734344	6.237809491	2.506254257	--	--	--	Y	Y	--	--	--	--	--	--
18666	At1g61290	syntaxin of plants SYP124	A003261_01	1.9226108	1.1525362	2.059478	2.448249	3.2209413	2.7681038	4.283638	3.5954914	4.513518	2.2361279	4.546089	5.501619	3.845518	4.0228357	4.64626	3.3706214	5.777145	5.5590096	2.261986517	4.112747217	4.536898283	3.637210672	5.297186866	5.42041217	--	--	--	Y	Y	--	--	--	--	--	Y
22951	At1g76690	12-oxophytodienoate reductase (OPR2)	A025841_01	1.7109756	1.4750081	3.395769	3.3379853	3.6612637	3.7359486		2.8329687	4.091067	4.2459016	4.7269793	4.5844884	3.775401	3.900826	2.6516771	2.2609477	5.7148933	5.6118865	2.886158383	4.096281	3.9859386	3.630234524	2.343632206	2.239510534	--	--	--	Y	Y	--	--	--	--	--	--
7486	At2g35460	harpin-induced protein 1 family (HIN1)	A006785_01	1.0722362	2.4350214	2.223779	2.8855982	2.4170468	2.6566358	2.7905672	3.556371	3.908564	4.884281	4.9129434	5.576078	4.233332	4.332217	2.3858435	2.9500127	5.8320327	6.209384	2.281719567	4.271467433	4.32380365	3.62566355	0.842295033	0.047802495	--	--	--	--	--	--	--	--	--	--	--
12214	At2g38240	oxidoreductase, 2OG-Fe(II) oxygenase family	A008767_01	3.3116367	1.6858441	2.4770072	4.2004814	5.3826756	3.0195491	3.0543592	3.338134	4.4511547		2.2011409	2.086155	4.571415	5.044158	2.7953045	2.155338	5.8243175	6.024325	3.346199017	3.02618876	4.402476333	3.624882112	7.631110992	4.576986913	1	1	--	Y	Y	Y	Y	--	--	--	--
6486	At3g21860	E3 ubiquitin ligase SCF complex subunit SKP1/ASK1 (At10), putative	A021367_01				1.9179449		1.1868042	2.1539319	2.0059326			4.5923233	5.4365997	4.861098	1.6487293			4.7266207	7.707331	1.55237455	3.547196875	4.73594475	3.62373156	0.214177267	0.670898406	--	--	--	--	--	--	--	--	--	--	--
8791	At4g24340	Arabidopsis thaliana DNA chromosome 4, BAC clone T22A6 (ESSA project)	A021296_01			3.1019466	2.8969848	4.0062857	3.832616	2.312068	1.9171311	4.211147		5.0798497	5.6885815	3.9749205		2.231047	2.0188184	4.6570454	4.7526383	3.459458275	3.84175546	3.52689392	3.620077143	4.837775893	2.839620036	0.871538811	1.256468452	--	Y	Y	--	Y	--	--	--	--
4877	At1g76210	expressed protein	A002486_01			3.5309026	3.0432966	4.427002	4.3866987					3.3186953	3.6637952	2.8254507					3.683772	3.846974975	3.49124525	3.25461135	3.609951638	5.496396366	3.595858707	--	--	--	Y	Y	--	--	--	--	--	Y
19848	At5g14730	expressed protein	A016520_01	1.9870261	2.608178	3.7504814	3.7263758	4.545951	4.1311426	4.5295134	4.0115147	4.2467012	3.2746835		3.939041	3.5638187	2.7658768	2.4990604	2.4042428	4.8827868	4.48946	3.458192483	4.00029076	3.434207583	3.609167894	4.633246474	4.760992915	--	--	--	Y	Y	--	--	--	--	--	--
24298	At4g14680	ATP-sulfurylase	A014945_01	4.2963185	4.6067767	4.2363048	4.12536	5.526456	5.493969	2.7857683	2.9890435	4.111375	3.72229	3.9468255	2.5325494	3.5385704	3.2729876	1.7757739	1.3496579	3.223806	3.4286866	4.7141975	3.347975283	2.764913733	3.609028839	5.92969309	1.134729692	0.548780488	0.890243902	--	Y	Y	--	--	--	--	--	--
18733	At1g23710	expressed protein	A003896_01	2.474473	2.7294858	3.6479623	3.8353868	3.8414195	3.66826		3.1122096	3.7418296	3.9410162	4.2493925	4.289597	3.4877841	3.626388	2.4100256	2.2974966	4.908585	4.9938807	3.366164567	3.86680898	3.620693333	3.603246606	5.575176809	5.530139724	1.834586466	0.776942356	--	Y	Y	Y	--	--	--	--	--
2881	At2g26530	AR781, similar to yeast pheromone receptor	A006851_01	3.476501	4.713078	4.597921	5.2038264		4.9575877	2.949289	4.3711357	3.1924345	3.7141159	4.7765784	4.794617	2.1237829	2.0150127	1.1821153	1.8093611	3.3528073	4.0227737	4.58978282	3.96636175	2.417642167	3.603113976	6.835346957	4.904562756	--	--	--	Y	Y	--	--	--	--	--	--
940	At3g60390	homeobox-leucine zipper protein HAT3	A010545_01			2.8444715	3.2163074	4.7988644	4.398654					3.5277333	4.044394	2.3551853						3.814574325	3.78606365	2.3551853	3.597944271	3.951099321	0.865902044	--	--	--	Y	--	--	--	--	--	--	--
16772	At2g19190	light repressible receptor protein kinase, putative	A007692_01	1.2220465		3.3451402	3.430836	4.2322536		2.993293	2.3988705	3.2936757				5.1829705	3.9175737	3.2180257	3.4066098	5.2123737	4.8273873	3.057569075	2.895279733	4.294156783	3.590850477	5.552718254	4.479434016	1.333333333	1	--	Y	Y	Y	Y	--	--	--	--
13838	At1g73800	calmodulin-binding protein	A000501_01	2.4654398	2.5724561	2.9041636	3.095365	3.5234754	2.8798583	2.9640617	2.8291278	4.247406	3.2582648	4.21007	4.2889347	4.1790056	3.906489	3.3920932	2.9493845	5.4730563	5.475219	2.906793033	3.6329775	4.229207933	3.589659489	6.76012478	5.250545292	--	--	--	Y	Y	--	--	--	--	Y	--
16000	At5g40880	zfwd3 protein	A025213_01	1.5645832	0.14711206	2.5356336	2.4646342		1.4635599	3.6211507	2.6824574	4.368131		4.4076576	3.2435791	5.2125616	4.8836184	4.5672317	3.3996823	6.1066103	6.605962	1.635104592	3.66459516	5.129277717	3.579635316	3.390930475	3.776088453	--	--	--	Y	Y	--	--	--	--	--	Y
9942	At2g38830	expressed protein	A008114_01			3.0541496	3.0177505	3.1229484	2.9616013	3.7846935	3.0566761	3.278662		5.1525493	4.590589	2.991813				4.2990274		3.03911245	3.97263398	3.6454202	3.573678191	3.365598021	2.404061115	--	--	--	Y	Y	--	--	--	--	--	Y
10572	At5g51990	C-repeat/DRE binding protein, putative	A016136_01	3.4275053	3.0399199	2.8265078	3.1029458	3.8275797	4.7000766	2.161682	3.694704	3.0872147	5.062984	5.0094533	4.7165217	2.7827072	3.059826	2.8545136	2.143006	4.263051	4.533612	3.487422517	3.955426617	3.272785967	3.571878367	3.236137052	2.884785818	--	--	--	Y	Y	--	--	--	--	--	--
18059	At3g28520	AAA-type ATPase family	A022808_01					3.0323505			2.2087083	3.2215612				3.819115	4.493288	2.907059		5.1202908		3.0323505	2.71513475	4.0849382	3.543196114	-0.003565735	0.007410789	--	--	--	--	--	--	--	--	--	--	--
25952	At2g37800	CHP-rich zinc finger protein, putative	A007197_01	0.8198646		2.0365155	1.9254873	2.9847703	2.7841341	3.4057415	3.2467337	3.6826448	4.1250267	4.813056	4.0476613	3.9814024	3.8993638	4.8261757	4.999121	4.359696	4.21134	2.11015436	3.886810667	4.379516483	3.538160865	0.227306771	1.160241867	--	--	--	--	Y	--	--	--	--	--	--
19887	At5g06760	late embryogenesis abundant protein LEA like	A017244_01	2.9335794	2.5252903	2.0888567	4.9442167	5.269842	2.8783188		3.4043767	5.491575	4.5261126	1.4526175	2.9181051	2.827814	5.3941903	1.7198639	3.0161984	3.932687	4.774238	3.440017317	3.55855738	3.610831933	3.535169553	8.404219839	7.867579877	27.91666667	1	--	Y	Y	Y	Y	--	--	--	--
26889	At5g42330	hypothetical protein	A018246_01	2.3322558	2.2415204	3.6370075	3.2572465	3.796842	3.8260603	3.2910628	3.4666803	3.3373237	3.5545208	3.7090068	3.7350965	3.596647	3.757078	3.6835701	3.4832098	4.497158	4.3084116	3.181822083	3.51561515	3.887679083	3.528372106	0.874596896	1.114568703	--	--	--	--	Y	--	--	--	--	--	--
12542	At3g61890	Arabidopsis thaliana homeobox-leucine zipper protein ATHB-12 (Athb-12) mRNA, complete cds	A011819_01	4.2052746		3.4895506	4.042395	5.0878315	2.83831	4.025861	3.6841311	4.3138533		2.6965353	3.4923954	2.5428593	2.6234996		1.200592	4.231635	4.447309	3.93267234	3.64255522	3.00917898	3.528135513	5.324127758	3.24464099	8.222222222	0.761904762	--	Y	Y	Y	--	--	--	--	--
14429	At2g46240	expressed protein	A007032_01	1.4278972		3.5401409	3.8617537				2.0795755	4.0690894		3.1361887	3.3830295	3.5197423	3.6461856	4.11905	4.416358	4.7622786	3.8697	2.943263933	3.166970775	4.055552417	3.525460723	1.715492303	2.816330628	--	--	--	Y	Y	--	--	--	--	--	--
6199	At5g14740	CARBONIC ANHYDRASE 2	A018019_01			1.6509745	2.4519193	4.35271	3.4588852	0.9412113		4.38193		5.1415167	4.4641147	4.448219	1.7596128	2.6971807	2.5796175	4.265781	6.7294307	2.97862225	3.732193175	3.746640283	3.523078814	6.838292501	7.301610794	--	--	--	Y	Y	--	--	--	--	--	--
5031	At2g28305	expressed protein	A005182_01	2.6862848	2.1356707	4.011328	4.2916846	3.7099333	3.3614533	3.8804069	2.6236236	3.7218573	2.3528318	4.6523385	5.360224	4.5710444		3.330734	3.3549523	3.8035424	1.9812124	3.366059117	3.765213683	3.4082971	3.519360135	4.942437323	4.928571788	--	--	--	Y	Y	--	--	--	--	--	Y
11327	At5g64120	A.thaliana mRNA for peroxidase ATP15a, clone EST 151A15T7	A024525_01	1.4281356	2.0108116	2.9298565	3.0871325	3.3137722	3.2107291	2.6565783	3.0501108	3.285383	3.335724	4.8421307	5.3480744	4.0534463	4.094106	2.244885	2.4123776	6.041654	6.001756	2.66340625	3.7530002	4.141370817	3.519259089	0.811593529	1.131437329	1.156862745	0.294117647	--	--	Y	Y	--	--	--	--	--
6341	At5g59450	scarecrow-like transcription factor 11 (SCL11)	A020239_01			4.05878	2.381799	4.050202	3.5525827													3.510840925	#DIV/0!	#DIV/0!	3.510840925	4.364281434	2.712871462	2.503937008	1.212598425	--	Y	--	Y	Y	--	--	--	Y
18706	At1g43650	nodulin N21 family protein	A002893_01		1.4067909		2.320409	3.166891	3.1757648	3.2320406	3.0350478	4.1304235		4.3907747	3.8873284	4.2005706	3.7003827	3.167575	3.0745287	5.1155066	4.647768	2.517463925	3.735123	3.9843886	3.510120153	2.276115434	1.703984051	--	--	--	Y	Y	--	--	--	--	--	--
12206	At2g24130	leucine-rich repeat transmembrane protein kinase, putative	A008387_01	3.3529918	1.7899485	4.003063	3.9760664	4.444837	3.9932256		3.4508758	3.268269		3.999211	2.9326453	3.4546087	3.5770607	1.634024		4.40314	4.287535	3.593355383	3.412750275	3.47127368	3.50450012	6.684287831	4.075952732	1.178571429	0.857142857	--	Y	Y	Y	--	--	--	--	Y
12291	At3g28210	zinc finger protein (PMZ) -related	A009177_01	1.5700835	2.5848663	3.3177578	3.6864989	3.089825	3.1092045	2.3377495	3.449367	3.3900824	3.9168003	4.907021	4.1641335	2.8185923		3.9774065	3.7147367	4.517065	4.8749795	2.893039333	3.694192283	3.980556	3.495657041	4.134670838	4.042544713	1.880597015	0.835820896	--	Y	Y	Y	--	--	--	--	--
16703	At2g39650	expressed protein	A006807_01	2.6774135	2.052634	3.6548598	3.7940476	4.4477983	4.3188443		2.722032	3.5321805	3.5922537	3.5121322	3.861824	3.1699116		2.5655236	2.9280334	4.3014183	4.7895403	3.490932917	3.44408448	3.55088544	3.495027944	5.036119163	2.842624527	--	--	--	Y	Y	--	--	--	--	--	--
21253	At2g34600	expressed protein	A006366_01	4.4983997		3.0597274	3.0995517	6.117631	3.8476474	5.513177	5.961517	3.5455248	2.3257756	4.144751	3.6974432	2.2144003	2.1500242	0.61305696	0.47927564	4.3886724	3.6858435	4.12459144	4.198031433	2.255212167	3.490730518	6.789725423	2.533517988	--	--	--	Y	Y	--	--	--	--	--	--
4762	At1g12030	hypothetical protein	A001661_01	2.5972445	2.8802288	3.558734	4.223914	4.895178	4.8236456	2.068161				2.2898452	4.577003	2.1552072					4.3005753	3.82982415	2.9783364	3.22789125	3.488157873	5.660796415	1.889450138	--	--	--	Y	Y	--	--	--	--	--	Y
26120	At3g13600	hypothetical protein	A009192_01	2.5733283	2.5146015	4.5050077	4.4291186	4.733024	4.28153	2.4557807	3.0634851	3.8442245	3.6854835	3.5900528	3.6210177	3.3566113	2.9534056	3.306997	3.0725713	3.6077335	3.14422	3.839435017	3.37667405	3.24025645	3.485455172	--	--	--	--	--	--	--	--	--	--	--	--	--
10006	At3g02490	pentatricopeptide (PPR) repeat-containing protein	A010002_01											2.7291973	2.4373877	3.6566572	3.2831266			4.2268624	4.4998264	#DIV/0!	2.5832925	3.91661815	3.472176267	-0.694045023	1.059908336	--	--	--	--	Y	--	--	--	--	--	--
2544	At1g20310	expressed protein	A003402_01	2.058798		3.8714006	4.248363	5.217552							3.7083251	2.0053217			2.524825		4.063252	3.8490284	3.7083251	2.864466233	3.462229675	6.626600357	2.106393677	--	--	--	Y	Y	--	--	--	--	--	--
14661	At3g02800	expressed protein	A009989_01	3.4342084	2.5898426	4.108288	4.288038		4.8887973	4.0362663	4.5362563	3.9378088	2.3997214	4.198389	3.6055434	2.5639966	2.5654387	2.0712051	2.0429683	3.400128	4.1254325	3.86183486	3.7856642	2.794861533	3.458372276	5.617949798	4.409156655	--	--	--	Y	Y	--	--	--	--	--	--
9915	At2g47950	expressed protein	A008227_01	3.3009171		2.7353034	2.5740333	5.8292327	3.3355093			4.5860953		4.4316525	4.1545005	2.5712562	3.0057173	2.0801287	2.1550672	4.1991997		3.55499916	4.390749433	2.80227382	3.458354862	5.095253605	4.097886942	--	--	--	Y	Y	--	--	--	--	--	--
2078	At1g63750	disease resistance protein (TIR-NBS-LRR class), putative	A024028_01	2.5528684	2.7654126	2.7763703	2.996459	3.5481725	3.1361032	3.8305354	2.4105241	3.180972	3.577494	5.262803	5.598271	3.9253862	3.0236306	1.9320161	3.5651338		4.709443	2.962564333	3.976766583	3.43112194	3.458329129	5.475632015	3.308849048	--	--	--	Y	Y	--	--	--	--	--	--
27305	At2g30040	protein kinase family	A023423_01	2.4023688	2.227881	4.4970417	4.451784	5.085894	4.9873915	3.140437	2.586164	3.9359756	3.787228	3.0910635	3.6928756	3.2054806	2.9227962	2.5047798	2.4485438	3.7686698	3.4639046	3.942060167	3.372290617	3.052362467	3.455571083	4.165016135	2.630796508	2.215827338	0.748201439	--	Y	Y	Y	--	--	--	--	--
21531	At3g02330	pentatricopeptide (PPR) repeat-containing protein	A009460_01	2.3727608	2.245176	4.0050507	4.1656694	5.308405		3.2166018	2.3497233	4.0111523	2.6791227	4.1907377	4.1972017	3.449517	3.4946554	2.5913532	2.2070916	4.7474837		3.61941238	3.440756583	3.29802018	3.451981394	0.121117008	-0.430693744	--	--	--	--	--	--	--	--	--	--	--
4482	At2g02010	glutamate decarboxylase	A025459_01	2.422109	2.3882608	4.1431966	4.9035473	5.9690576	6.053434	1.6321903	1.6170415	2.7700775	2.0278828	5.2445793	5.286478	2.665094	1.4229009	2.5964534	3.3390892	2.550475	5.0466404	4.31326755	3.0963749	2.936775483	3.448805978	6.80541098	5.317589935	1.583333333	1	--	Y	Y	Y	Y	--	--	--	--
5178	At2g20410	expressed protein	A006696_01	1.4025885	1.8153446	2.2486398	2.2674456	3.2880871	2.8890984	3.3787453	3.6555305	3.3699744		5.1432147	5.710136	3.6196685	4.0026426	2.7488663	3.1250465	4.5890465	5.360091	2.318534	4.25152018	3.907560233	3.447892135	1.195690958	1.288746082	--	--	--	Y	Y	--	--	--	--	--	--
13210	At3g12580	heat shock protein hsp70	A019425_01	1.4770986	1.1110098	2.6778898	2.9669182	3.509521	3.1079576	3.9970841	3.427621	4.058166	3.179245	4.720649	5.312242	2.7951832	2.956538	4.036665	3.7345884	4.477258	4.2424073	2.475065833	4.115834517	3.70710665	3.432669	2.102452656	1.246487655	2.659289995	0.442600277	1.52	Y	Y	Y	--	Y	--	--	--
22272	At5g65860	hypothetical protein	A017850_01	2.951295	2.8375552	3.3075814	2.5021346	3.7148623	2.5732806	4.117819	3.1750405	4.2027903	3.5746443	5.0458603	3.7927902	4.4553013	3.3135598	2.409395	1.4762704	4.722879	3.4865103	2.981118183	3.9848241	3.310652633	3.425531639	-1.83307605	-1.259480712	--	--	--	--	--	--	--	--	--	--	--
16579	At4g23190	serine/threonine kinase - like protein	A005388_01	2.5076258	2.8123906	4.1348734	4.2291555	3.7671065	3.6726115	2.5712097	2.9059682	3.1578975	2.5540974		4.1385183	3.5013392	3.5081778	2.824907	2.8860517	4.6376743	4.373072	3.520627217	3.06553822	3.621870333	3.422510376	5.455536712	3.906934856	1.044776119	1.014925373	--	Y	Y	Y	Y	--	--	--	--
6204	At5g53810	O-methyltransferase 1, putative	A018429_01	3.2057326	2.416441	4.0369406	4.2363973	5.4284406	5.2166953	2.5315008	2.3979924	3.2316575	3.242254	4.413682	4.6705666	2.9000084	1.8490732	2.710752	2.1967554	3.4089656	3.405482	4.0901079	3.414608883	2.745172767	3.41662985	0.030913925	0.037522195	--	--	--	--	--	--	--	--	--	--	--
27380	At1g62570	flavin-containing monooxygenase (FMO) family	A024350_01	2.6460261	2.73801			3.167732	2.963362	3.3708067	3.1981237	3.5357852	3.880414	3.6065466	3.5823483	3.6255867	3.4847987		2.3004916	4.550575	4.5738473	2.878782525	3.529004083	3.70705986	3.414963593	2.635327743	2.250162348	10.192	1.552	1.84	Y	Y	Y	Y	Y	--	--	--
16174	At1g32870	NAM protein -related	A001071_01	3.2003512		3.5916982	4.157175	3.717877	3.3727345	2.3440166	3.0618706	3.985732		2.9147794	3.0611331	3.3891687	3.281667	2.852162	2.5931492	4.628985	4.4737644	3.60796718	3.07350634	3.536482717	3.414141494	5.002784128	3.93585395	--	--	--	Y	Y	--	--	--	--	--	--
20229	At4g37390	auxin-responsive GH3 - like protein	A021008_01	1.9071254	1.218909	2.9582963	3.404461	3.84957	3.5385182	3.1064403	2.6929545	4.4796357	4.7820497	4.498532	4.0366154	3.255188	3.4013162	2.924355	3.0456424	4.1361256	4.1930447	2.812813317	3.9327046	3.492611983	3.412709967	--	--	--	--	--	--	--	--	--	--	--	--	--
13401	At2g18200	hypothetical protein	A021633_01	3.559726	3.406786	3.69344	3.7649698	4.6330543	4.202688	3.5384371	3.1233907	3.1561832	3.1443062	4.106711	4.234501	2.32517	2.4370654	1.6301854	1.650507	4.1100526	4.5298	3.87677735	3.5505882	2.7804634	3.40260965	2.792523614	0.304884217	--	--	--	Y	--	--	--	--	--	--	--
2387	At1g66090	disease resistance protein (TIR-NBS class), putative	A000736_01	1.1899344	1.5818373	3.2798164	3.5810926	3.2841794	3.1388829	2.2621138	2.1318898	3.5657396	4.0178423	4.4054437	5.026888	3.542301	3.3045115	3.307265	3.9132345	4.517974	5.1889906	2.675957167	3.568319533	3.962379433	3.402218711	7.344018309	5.809269573	--	--	--	Y	Y	--	--	--	--	--	--
10938	At1g78070	expressed protein	A019995_01	3.4515467	3.4802613	3.1779041	3.5825806	4.719768	4.8721685	3.7323842	3.6223369	4.1320257	2.775849	4.1336803	4.1431494	2.1525552	2.0449579	1.6899304	1.3573961	3.7821147	4.1704926	3.880704867	3.756570917	2.532907817	3.3900612	4.830098228	2.867159	--	--	1.73	Y	Y	--	--	Y	--	--	--
12393	At3g08870	receptor lectin kinase, putative	A010649_01					0.7944226								3.499402	4.5871253			4.347864	3.6872177	0.7944226	#DIV/0!	4.03040225	3.38320632	0.607791939	1.310032551	--	--	--	--	--	--	--	--	--	--	--
12507	At3g19200	hypothetical protein	A011742_01			3.289183	3.2433975	3.9675229	3.0316312													3.38293365	#DIV/0!	#DIV/0!	3.38293365	3.988797099	0.161412665	--	--	--	Y	--	--	--	--	--	--	--
17825	At3g24310	myb family transcription factor	A019780_01	3.4962635	2.826016	4.4245143	4.272974	4.9429717	4.0782843	3.143096	3.078314	4.0179687		2.880541		1.6141651	1.8070561					4.0068373	3.279979925	1.7106106	3.381847058	3.886183253	5.521392414	4.517647059	1.164705882	--	Y	Y	Y	Y	--	--	--	--
18518	At1g61340	F-box protein family	A000607_01	3.3249974	2.752678		3.3064985	5.469867	4.8008723	2.3418047	2.2721255	4.771225	3.492089	4.045091	4.1399198	2.6870344	1.9115821	1.5009534	0.7914845	5.2501845	4.564592	3.93098264	3.510375833	2.78430515	3.377823476	6.417967573	4.931083493	--	--	--	Y	Y	--	--	--	--	--	--
1519	At5g41750	disease resistance protein (TIR-NBS-LRR class), putative	A015905_01	1.9644649	2.2890105	2.810846	2.9945312	3.1885412	3.094067	1.9454529	2.2299068	3.2152097	3.6396167	5.2268906	5.095548	3.2200859	3.511915	3.2146728	3.367832	4.3563075	5.4330254	2.7235768	3.558770783	3.850639767	3.37766245	--	--	--	--	--	--	--	--	--	--	--	--	--
20316	At2g29480	glutathione transferase, putative	A021798_01	2.281884	1.8028867	3.1015334	3.2764633	4.62634	2.0910354	4.5350475	4.436103	4.0677776		1.5767856	2.4330325	3.8910446	3.4260583	3.7489514	3.1367424	5.0813794	3.8910182	2.863357133	3.40974924	3.862532383	3.376710782	3.816944626	2.535018628	2.868852459	1.032786885	--	Y	Y	Y	Y	--	--	--	--
17027	At3g43870	hypothetical protein	A010981_01													3.3768685	3.1382523			3.5963671	3.3666284	#DIV/0!	#DIV/0!	3.369529075	3.369529075	--	--	--	--	--	--	--	--	--	--	--	--	--
26884	At5g06320	Arabidopsis thaliana unknown protein (MHF15_16/AT5g06320) mRNA, complete cds	A017938_01	1.7055205	1.9114368	2.5841534	2.8373847	2.5825276	2.7202194	3.7468271	3.3849654	3.4810665	4.0596013	4.617952	4.7499523	3.6421216	3.377371	2.3281963	2.5097055	5.4032173	4.9604697	2.390207067	4.006727433	3.703513567	3.366816022	4.037451932	3.797964479	--	--	--	Y	Y	--	--	--	--	Y	--
13848	At1g80840	WRKY family transcription factor	A000929_01	4.160842	4.0702662	4.554368	4.7554817	6.6073804	6.4753456		2.894376	2.8483574	2.8770857	3.8264456	3.6485271	0.5521749	0.62465894	1.136212	1.3724146	3.3367882	3.4246714	5.103947317	3.21895836	1.74115334	3.362670338	7.887088632	4.950799485	--	--	--	Y	Y	--	--	--	--	--	--
23562	At2g32120	heat shock protein hsp70t-2	A006680_01			3.0131729	1.9187069	1.7910349			3.7412748	3.1744993	2.818995	4.4830246	3.4249928	3.480977	3.169511	4.1796904		4.829697	3.6404254	2.240971567	3.5285573	3.86006016	3.358923231	0.698014443	1.06347011	--	--	--	--	Y	--	--	--	--	--	--
26036	At2g41100	calmodulin-related protein 3, touch-induced (TCH3)	A008818_01	2.7121673	3.3483715	2.7400784	3.1065886	3.038458	3.4661224	3.5255673	3.6509128	2.6857517	3.5816169	4.4741545	4.587505	3.2712724	3.5329998	2.1777592	2.3797534	4.354211	3.7406213	3.068631033	3.750918033	3.242769517	3.354106194	4.31258477	3.510207621	0.551590595	1.000829876	--	Y	Y	--	Y	--	--	--	--
18896	At1g12610	C-repeat/DRE binding protein, putative	A004835_01	2.683334	1.8176684	4.2416587	3.1086974	9.348476	5.2588925		1.340161	3.7515774	3.2330842	4.6481185		2.5640824	2.682275	1.080221	1.5312959	2.1531942	4.213299	4.409787833	3.243235275	2.370727917	3.353502225	6.84979793	5.415556913	--	--	--	Y	Y	--	--	--	--	--	--
19475	At3g17690	cyclic nucleotide-binding transporter 2 (CNBT2/CNGC19)	A012037_01	3.1853235	2.2231715	3.7572188	3.7965617	5.4585404	5.0685177		1.942763	3.3878837		4.2082853	2.7597644	2.2038193	2.2283368			2.9615943	3.7492893	3.914888933	3.0746741	2.785759925	3.352219264	7.335231411	3.437786884	--	--	--	Y	Y	--	--	--	Y	--	--
12194	At2g01990	hypothetical protein	A008013_01			3.3067586	3.2860296	4.8613596	3.9838376					3.8771431	3.1388278				1.0082623			3.85949635	3.50798545	1.0082623	3.351745514	-0.378828567	-1.163865011	--	--	--	--	--	--	--	--	--	--	--
7021	At1g73510	hypothetical protein	A001524_01	2.1189637				3.589145			2.1217813	3.4635735		4.8561573	3.7845128	3.34966	3.151531			3.711336		2.85405435	3.556506225	3.404175667	3.349628956	3.263008826	3.300060899	--	--	--	Y	Y	--	--	--	--	--	--
20738	At1g19670	coronatine-induced protein 1 (CORI1)	A000031_01	2.3037055	2.2943163	0.877295	3.315907	4.5101976	3.0503685			3.2836585			5.019481	4.663988	4.633619	2.870043				2.725298317	4.15156975	4.055883333	3.347507218	0.323500455	-0.210265005	1	1	--	--	--	Y	Y	--	--	--	--
17215	At4g11890	protein kinase family	A012875_01		0.84596634	2.72064	3.9325542	6.0306387		2.538205		2.9479504				2.6765726				5.076668		3.38244981	2.7430777	3.8766203	3.346149405	5.676727708	5.039616419	--	--	--	Y	Y	--	--	--	--	--	--
8301	At5g56960	bHLH protein family	A016629_01	3.210214			4.452262	4.6729107		1.8833727	1.8819469			1.9948494	3.6000772	3.9719448					4.426119	4.111795567	2.34006155	4.1990319	3.343744078	--	--	--	--	--	--	--	--	--	--	--	--	--
2108	At1g27730	salt-tolerance zinc finger protein	A024557_01	3.6148725	4.019664	3.2841215	3.255154	4.1598454	4.005153	3.5623896	3.9478493	3.4454062	3.6653895	4.006005	4.2139454	1.9015048	2.011349	1.3226801	1.8093169	3.8924205	4.062852	3.723135067	3.806830833	2.50002055	3.343328817	6.141632824	4.886457012	--	--	--	Y	Y	--	--	--	--	--	--
24640	At5g10000	ferredoxin family	A018419_01				1.3033825		0.72510326	4.5350103	3.1130166			4.4749117	2.5426555	5.1654725	2.0279987			5.4766197	4.0469236	1.01424288	3.666398525	4.179253625	3.341109436	--	--	--	--	--	--	--	--	--	--	--	--	--
23152	At1g60190	hypothetical protein	A001687_01	3.3154473	1.7771041	4.710957	3.1239543	4.3044643	3.3343387		3.0659735	4.346419	4.4279456	3.8283212	3.4715738	2.134722	2.6031582	2.2987237				3.42771095	3.82804662	2.345534633	3.33879305	6.79527436	5.304000271	7.125	1	--	Y	Y	Y	Y	--	--	--	--
4170	At4g17900	expressed protein	A022312_01	2.0033984	2.8704908	3.271386	3.6397307	3.3297985	2.712469	3.6133852	3.9768443	3.2500718	3.9853652	4.2341204	4.4542255	2.8984165	3.4204626	2.2110627	2.535608	3.7087047	3.942905	2.971212233	3.919002067	3.119526583	3.336580294	2.032939867	1.462322358	--	--	--	Y	Y	--	--	--	--	--	--
5394	At3g51910	heat shock transcription factor family	A010009_01	1.9986366	2.655561	2.7737188	2.8049748	2.223029	2.2056098	4.159522	4.5904465	2.717553	3.2819514	4.97301	4.6925635	3.3054097	3.8602555	2.689016	2.89731	3.9629247	4.245979	2.443588333	4.0691744	3.493482483	3.335415072	0.195621643	1.424340576	--	--	--	--	Y	--	--	--	--	--	--
5742	At3g55980	expressed protein	A012770_01	3.3230784	3.2487514	3.7272687	3.5650096	4.3233895	4.2154045	3.1256213	2.9506946	3.4463775	3.4951208	4.2199006	4.4293723	1.9422565	2.0471373	2.1643674	1.8945155	3.8137805	4.0732994	3.733817017	3.611181183	2.655892767	3.333630322	5.466865066	3.7421378	--	--	--	Y	Y	--	--	--	--	Y	--
26593	At4g22214	expressed protein	A014446_01	3.9116738	3.229399	2.1194277	1.9547219	4.2434306	3.3689737	4.45978	4.857813	3.21943	2.985228	4.278166	4.085451	3.026195	3.0679107	2.4631531	2.006178	3.419817	3.1388943	3.137937783	3.980978	2.85369135	3.324202378	--	--	--	--	--	--	--	--	--	--	--	--	--
17955	At4g12500	protease inhibitor/seed storage/lipid transfer protein (LTP) family	A021288_01	2.488263	1.9682548	0.63558143						4.006555	2.202649		2.474911	4.286324	4.680557	6.4421287	4.0299363			1.69736641	2.894705	4.8597365	3.321516023	0.128534821	-1.07174819	--	--	--	--	--	--	--	--	--	--	--
4677	At1g25380	mitochondrial carrier protein family	A000871_01	2.450131	3.2424798	2.9199417	2.3846872	3.4413815	2.5800347	3.1522334	4.1284423	4.063778	5.334096	2.832929	3.9125676	2.7618315	2.9720752	3.407677	3.999133	3.3634825	2.8009937	2.83644265	3.904007717	3.21753215	3.319327506	-0.312017228	-0.307608102	--	--	--	--	--	--	--	--	--	--	--
2605	At1g09800	Sequence of BAC F21M12 from Arabidopsis thaliana chromosome 1	A002546_01			0.10418649		3.4789753	3.3366709			3.1177344	2.632074	4.922231	4.628195	4.882922	4.318216	3.029819		1.9872724		2.306610897	3.8250586	3.55455735	3.312572408	3.544188481	3.353438055	--	--	--	Y	Y	--	--	--	--	--	Y
8888	At1g30390	hypothetical protein	A022460_01			3.2210655	3.030958	3.3856828	3.5627995					4.022154		1.889714				3.5158505	3.8289793	3.30012645	4.022154	3.078181267	3.30715045	--	--	--	--	--	--	--	--	--	--	--	--	--
8513	At5g57870	eukaryotic initiation factor 4 (eIF4), putative	A018642_01	2.621963	0.85059726	3.8201678	3.6470056	4.169336	3.3415139	3.3080351	3.2532022	4.905233	2.3884635	3.8768156	4.6439757	2.758585	2.21118	3.3773093	2.4816241	4.339918	3.4164019	3.07509726	3.729287517	3.09750305	3.300629276	-0.433115476	-0.320129957	--	--	--	--	--	--	--	--	--	--	--
10879	At5g40000	AAA-type ATPase family	A019241_01	3.033607		3.6332998	3.4882326	4.9282017	4.151022			2.1046174		4.205076	3.8087144	1.532817		2.192012	1.9619373	4.5367675		3.84687262	3.3728026	2.55588345	3.298025392	--	--	--	--	--	--	--	--	--	--	--	--	--
9987	At3g24500	ethylene-responsive transcriptional coactivator -related	A009272_01	1.767021	2.2623055	3.1983092	3.2009482	3.0643778	2.7650154	2.7974966	3.8546615	3.0729134	3.6500642	4.4101334	4.1899486	3.2463653	3.38069	3.6652646	3.4675672	3.507125	3.8229845	2.70966285	3.662536283	3.514999433	3.295732856	1.514207481	1.214248791	--	--	--	Y	Y	--	--	--	--	--	--
24502	At5g55090	protein kinase family	A017599_01	2.9057865	2.416143	4.0636926	4.2706895	4.1610274	2.0956526	3.4915955	3.5672724	2.6185973	2.9566157	2.8372874	2.689159	3.2555807	3.3315296	2.98421	2.6876554	4.558818	4.3596463	3.318831933	3.02675455	3.529573333	3.291719939	5.367349629	3.867378395	--	--	--	Y	Y	--	--	--	--	--	Y
18720	At1g55230	hypothetical protein	A003315_01	2.039589	1.3711174		2.694314	4.473053	2.626646		2.5378835	4.2971373	2.3152237	3.1089969		4.3345685	3.3664708	4.5093584	2.1829622	5.297546	4.21516	2.64094388	3.06481035	3.984344317	3.291335113	--	--	--	--	--	--	--	--	--	--	--	--	--
6225	At5g48530	expressed protein	A018452_01	2.326095	2.256882	3.4898264	4.735405	4.2670655	4.5997195	1.4583004	2.2422833	2.8317194		3.7804623	4.503601	2.9140408	3.0751972	2.6286108	3.0074213	2.9281442	4.8811927	3.6124989	2.96327328	3.239101167	3.289762753	5.187500683	3.215714964	--	--	--	Y	Y	--	--	--	--	--	--
7901	At3g50060	myb DNA-binding protein (MYB77)	A011689_01	2.4616358	1.6930356	2.9609857	4.232081	4.7587194	4.318954	2.0957263	2.2961109	3.662961	3.275712	3.9298177	4.1863565	3.2416632	2.8173249	2.4675367	2.0220094	3.8405037	4.8043966	3.40423525	3.241114067	3.19890575	3.281418356	7.073535007	5.423849677	1.023529412	0.752941176	--	Y	Y	Y	--	--	--	--	Y
2812	At2g33310	auxin-responsive protein IAA13 (Indoleacetic acid-induced protein 13)	A006068_01	2.1817782	2.1831396	2.9068701	2.4089117	3.0316405	2.2888258	3.4596422	3.591262	4.1378617	3.7801986	4.125478	4.2515106	3.0915477	3.32581	3.4365475	2.6997569	4.0558286	4.090117	2.500194317	3.890992183	3.449934617	3.280373706	1.075578539	0.645343666	1.634340223	1.189189189	--	Y	--	Y	Y	--	--	--	--
6731	At5g49200	zfwd protein, putative	A025185_01	1.4706951	0.88477075	2.843009	2.8790476	3.1694922	2.975303	0.96751654	2.625334	4.4180474	2.3552337	3.9461033	3.9988203	5.2570477	4.9387274	3.7335293	3.088451	4.5992246	4.8940887	2.370386275	3.05184254	4.41851145	3.280246755	--	--	--	--	--	--	--	--	--	--	--	--	--
3594	At5g53680	RNA recognition motif (RRM)-containing protein	A015520_01			1.3848219		2.0878363	1.7213867				3.282376	3.781266	3.9415498	3.724461	3.8461964			4.4307575	4.588506	1.7313483	3.668397267	4.147480225	3.27891576	0.250141958	0.097466647	--	--	--	--	--	--	--	--	--	--	--
21916	At4g24640	AppB protein	A013664_01					0.15352266			0.75766844	3.1762629	2.5978582	3.7109532	3.4954216	3.905307	4.376388	4.011339	2.7364006	5.462767	4.9340324	0.15352266	2.747632868	4.237705667	3.276493417	0.134696193	0.03622648	--	--	--	--	--	--	--	--	--	--	--
424	At1g60470	galactinol synthase, putative	A005207_01	2.7627559	2.6899085	2.9715276	2.4450195	2.2330697	1.5585	3.3577664	3.7554874	4.429745	4.0524793	2.8690677	3.2238576	3.779509	4.0169826	3.1427789	3.5048745	3.9517999	4.2078776	2.443463533	3.6147339	3.76730375	3.275167061	2.809900064	2.542967543	1.875	1	--	Y	Y	Y	Y	--	--	--	--
21394	At2g41090	calmodulin-like calcium binding protein (CaBP-22)	A007548_01	2.3967693	3.1526153	2.830644	2.7703993	3.004216	4.111318		2.3244352			5.1301727		3.1065493	4.1325493			1.9960443	4.304418	3.044326983	3.72730395	3.384890225	3.271677558	1.552448883	-2.262908372	1	1	--	Y	--	Y	Y	--	--	--	--
13129	At5g01380	transcription factor GT-3a	A018166_01			3.5943103	3.88824	4.7830906	3.200033							2.6998265	2.590766	2.0738456				3.866418475	#DIV/0!	2.4548127	3.261444571	5.12037959	6.455324227	--	--	--	Y	--	--	--	--	--	--	Y
23514	At3g53830	expressed protein	A011282_01	2.6918578		2.414156	2.9251208	3.5158844	2.933224	3.6147099	3.95574	3.2829652	3.061934	4.107944	3.680834	3.5604575	3.5765843	2.1372507	2.1175685	4.0716906	3.765493	2.8960486	3.617354517	3.204840767	3.259612629	--	--	--	--	--	--	--	--	--	--	--	--	--
7535	At2g46150	expressed protein	A007937_01	2.079364	1.4240932	4.190473	4.176171	3.8896234	3.6298583	2.163796	2.0948057	3.5212817		3.662886	4.2731977	3.1522908		2.631776	2.4594004	4.2862835	4.4720383	3.23159715	3.14319342	3.4003578	3.256708688	4.81953607	3.186076758	--	--	--	Y	Y	--	--	--	--	--	--
19128	At3g26910	proline-rich protein family	A008908_01	2.2256098	1.8320893	3.772727	3.771464	4.031369	2.8066566		2.714404	3.7791653		4.145927	3.2544014	2.9915783	3.280501	2.798884	2.569055	3.8495045	4.0717688	3.073319283	3.473474425	3.260215267	3.243444063	4.118151514	3.229925123	--	--	--	Y	Y	--	--	--	--	--	--
10812	At5g59480	haloacid dehalogenase-like hydrolase family	A018428_01	3.5761707		3.2119071	2.8914719	4.8974276	3.2135205	3.031737	2.715932	4.378579		3.8231955	3.2435715	2.618444		1.1075253		3.082917	3.6144822	3.55809956	3.438603	2.605842125	3.243348664	4.168602243	1.923314661	--	--	--	Y	Y	--	--	--	--	--	--
15915	At1g59620	Genomic sequence for Arabidopsis thaliana BAC T30E16 from chromosome I	A023770_01	2.44294		2.0112247	2.7153373	4.1276107	3.148896		2.1159241	3.8216066		2.9408445		4.1866055	3.724643			3.9353445	3.7189753	2.88920174	2.9594584	3.891392075	3.24082935	5.060897941	2.416497028	--	--	--	Y	Y	--	--	--	--	--	Y
25881	At2g32930	expressed protein	A006098_01	1.980078		3.1656632		3.6932936		3.6806324	3.403847	3.53286	3.686861	3.9210904	3.0566928	2.9998848	2.787672	2.6326094	2.9336972	3.3498676	3.7393246	2.946344933	3.546997267	3.0738426	3.237604933	4.776773037	4.903085049	--	--	--	Y	Y	--	--	--	--	--	Y
23276	At1g07500	Genomic sequence for Arabidopsis thaliana BAC F22G5 from chromosome I	A003308_01	2.351795	0.47658566	4.55267	3.4754622	5.6507425	1.4079688	3.9690006	2.6620555	4.377485	4.1509423	2.8241482	1.6946646	3.601362	3.314506	2.021134	1.8626688	5.0271316	4.814926	2.985870693	3.279716033	3.440288067	3.235291598	6.592013988	2.84208464	--	--	--	Y	Y	--	--	--	--	--	--
26	At1g17180	glutathione transferase, putative	A000225_01	1.7553723		3.1673744	3.3191078	4.612958	2.936858		3.1322	3.5998201	2.9122596	3.6009479	2.1857307	3.9567275	2.9505064	3.83521	2.5052161		4.040417	3.1583341	3.08619166	3.4576154	3.234047053	3.390265306	2.964839524	--	--	--	Y	Y	--	--	--	--	--	--
19049	At2g32150	haloacid dehalogenase-like hydrolase family	A007797_01	1.6741812	2.1486356	2.9400342	2.9713178	2.8214483	2.4551792	4.607366	3.9556298	2.8262444	3.3083465	4.0381575	4.1911764	3.8740513	3.4786446	1.9379508	1.5327039	4.446936	4.976882	2.501799383	3.821153433	3.3745281	3.232493639	3.432624599	2.542118949	1.400102722	0.828967643	--	Y	Y	Y	--	--	--	--	--
17440	At4g25200	mitochondrion-localized small heat shock protein	A014906_01			0.30760622	2.1155581	3.7280176				3.852712		5.003575	3.2540166	2.5599403	2.4296849	3.9957078		5.0549765		2.050393973	4.036767867	3.510077375	3.230179502	1.525031356	4.052384249	1	1	--	Y	Y	Y	Y	--	--	--	--
1166	At4g12480	protease inhibitor/seed storage/lipid transfer protein (LTP) family	A013804_01	3.208929		-0.41940743	-3.0016458					5.565038	2.0586352	5.234964	2.3552418	5.925628	3.5038419	6.7985797	4.165235			-0.070708077	3.80346975	5.09832115	3.217730852	0.965989722	6.872029832	0.274084125	2.976933514	--	--	Y	--	Y	--	--	--	--
6296	At5g04120	phosphoglycerate mutase - like protein	A019183_01	2.0276952		0.38105386	-1.3622522	6.8154187	3.8406742	2.7913218		4.3196464		5.6873217	5.392577	3.6255295		2.947549	1.3507385		3.995084	2.340517952	4.547716725	2.97972525	3.216335205	0.616187227	0.427886296	--	--	--	--	--	--	--	--	--	--	--
25447	At1g22710	sucrose transporter SUC2 (sucrose-proton symporter)	A001188_01	1.4816238	1.7077113	1.8611075	1.9529597	2.0159383	1.9226078	3.0305872	3.6050978	3.259354	3.7648578	4.3112755	4.1578016	4.7803392	4.559468	3.1941466	2.9309921	4.513808	4.8234425	1.823658067	3.688162317	4.1336994	3.215173261	1.936274964	3.854836173	1.056047198	1.079646018	--	Y	Y	Y	Y	--	--	--	--
18867	At1g62180	phosphoadenylyl-sulfate reductase (thioredoxin) (PAPS reductase), putative	A004722_01	2.9887757	2.8391387	3.4111915	3.8327472	3.7608302	3.6391537	3.086524	2.932816	3.0746956	2.9414628	2.8297925	3.430999	3.2528417	3.1823943	2.637235	2.6863463	3.437723	3.8761134	3.411972833	3.04938165	3.178775617	3.2133767	3.32709766	0.765250499	2.503649635	0.678832117	--	Y	--	Y	--	--	--	--	--
12847	At4g21840	expressed protein	A014788_01	2.7424958	2.952356	3.8806288	3.4944901	3.5631568	3.0234108	2.9688182	3.361056	2.9359972	3.1417077	3.5229077	4.89904	3.3390625	2.8353944	2.138732	2.2406054	3.7674642	2.9716413	3.276089717	3.4715878	2.882149967	3.209942494	--	--	--	--	--	--	--	--	--	--	--	--	--
5333	At2g31865	poly(ADP-ribose) glycohydrolase -related	A008091_01	2.04547	1.2583095	2.9889677	1.001531	3.4254434	2.9043946	2.7009034	1.9558077	4.4623795	2.8904276	5.1111054		4.3547626	3.7731051	2.655587	2.6344252	5.3405876	5.0314317	2.270686033	3.42412472	3.9649832	3.207919941	--	--	--	--	--	--	--	--	--	--	--	--	--
26233	At3g25240	hypothetical protein	A010551_01	1.3104899	0.99554676	1.2802161	1.2017324	1.0969645	0.15704264	3.5642881	3.5202103	4.032792		4.571604	3.9232817	4.8256474	4.49037	3.649298	3.5186892	6.2442293	5.9901915	1.006998717	3.92243522	4.786404233	3.198387871	--	--	--	--	--	--	--	--	--	--	--	--	--
21049	At1g28370	ethylene responsive element binding factor 11, putative (EREBP11)(ERF11)	A003712_01	3.2465684	2.128523	3.616726	3.5578146	5.873497	3.932752	2.2301311	2.7882674	4.3414745	2.9119558		5.631051	0.9855141	1.1415379	1.3600125	1.1771008	4.9053407	4.35731	3.725980167	3.58057596	2.321136	3.187386871	5.698284852	2.609757702	--	--	--	Y	Y	--	--	--	--	--	--
1677	At1g71050	copper chaperone (CCH)-related	A019955_01	1.2833033	1.4717549	2.5572488	2.642602	1.7440892	1.6939955	4.1636806	3.572931	3.2120035	2.4278615	3.5200517	4.704485	4.9251194	3.2832046	2.5932121	4.310599		6.0508323	1.898832283	3.600168883	4.23259348	3.185704376	0.632013472	1.905528484	--	--	--	--	Y	--	--	--	--	--	--
19979	At5g22520	expressed protein	A018390_01	3.3984525	3.201508	3.7740664	3.6058908	5.1628437	4.453851		1.7546477	3.141979		4.1160936	3.3222497	1.7570715	1.6897649	2.0053437	1.4787012	4.1454434	3.9116764	3.932768733	3.0837425	2.498000183	3.182473969	--	--	--	--	--	--	--	--	--	--	--	--	--
25367	At1g72060	expressed protein	A000808_01	2.022656	1.9286401	3.7153955	3.6715384	2.7414703	2.6531832	3.6678114	3.5421617	3.2105298	3.1827261	4.8220763	4.251423	3.1906447	3.474556	1.8167311	1.5018208	4.238563	3.5613546	2.788813917	3.779454717	2.963945033	3.177404556	4.437856704	3.93884407	--	--	--	Y	Y	--	--	--	--	--	--
5242	At2g20960	Arabidopsis thaliana pEARLI 4 mRNA, complete cds	A007361_01	2.3868258	2.8369863	3.2470217	3.2648385	2.8961408	2.6589787	3.4159312	3.7854264	2.839639	2.4869156	3.9203575	3.7474284	2.9577832	3.3173184	2.6305165	2.7976794	3.967376	3.9791896	2.881798633	3.365949683	3.274977183	3.174241833	3.279111296	2.634560469	--	--	--	Y	Y	--	--	--	--	--	--
26000	At2g40050	CHP-rich zinc finger protein, putative	A007209_01	0.7730291	0.6676141	2.1533687	0.99112016	3.315105	2.355733	3.5270982	3.2803226	4.31568	3.4264538	4.7868156	3.900581	4.338052	3.3820345	4.092577	4.314921	4.688371	2.7316315	1.709328343	3.8728252	3.924597833	3.168917126	0.106053345	0.040466241	--	--	--	--	--	--	--	--	--	--	--
21649	At3g50050	expressed protein	A010279_01	1.1861233		1.6912378	1.8287537	2.1483362	1.3759378	3.2829483	3.0269427	3.9888859	2.807732	3.4611201	3.3831713	4.840054	5.0109334	2.0224533	2.7941337	5.7505126	5.219118	1.64607776	3.325133383	4.2728675	3.165787888	2.07551872	2.741681464	--	--	--	Y	Y	--	--	--	--	--	--
16780	At2g46790	pseudo-response regulator, APRR9 (APRR1/TOC1 family)	A007217_01	2.5547428		3.7173584	3.7515323	4.4574594	3.9107058	2.504956	2.3675058	3.743618		3.8097835	3.6781917	2.6117032	2.5939608	1.798634	2.0554516	3.33431	3.7494574	3.67835974	3.220811	2.690586167	3.164960669	3.709777898	1.05249394	3.655737705	0.918032787	--	Y	Y	Y	--	--	--	--	--
26290	At3g62960	glutaredoxin protein family	A010967_01								2.157846		3.0271847	3.0304384		3.8987846	3.4032407		1.4039185	4.1141315	4.2731705	#DIV/0!	2.7384897	3.41864916	3.163589363	0.063545158	0.121135022	--	--	--	--	--	--	--	--	--	--	--
517	At2g17040	No apical meristem (NAM) protein family	A006275_01	0.989225	1.5563264	2.4211807	3.7248585	4.235177	3.1311889					4.240203	3.9926305	3.907435	3.5024		2.9723666			2.676326083	4.11641675	3.460733867	3.152090145	6.136088451	5.183566287	--	--	--	Y	Y	--	--	--	--	Y	--
17116	At3g13500	hypothetical protein	A011765_01					2.0652256		3.5445926		3.3183959			0.798858	4.6173177	3.5763993	3.118425	1.6489469	5.098751	3.7135637	2.0652256	2.553948833	3.6289006	3.15004757	--	--	--	--	--	--	--	--	--	--	--	--	--
9630	At1g51700	Dof zinc finger protein	A004777_01	3.7567353	1.2955956	3.9669857	4.65866	4.9542775	3.5639668	2.5292363	3.3680234	3.5497413		2.57995	3.5584052	2.9524596	2.0981188	2.2010987	2.0471115	3.2734337		3.69937015	3.11707124	2.51444446	3.147112463	5.477378309	3.252843204	--	--	--	Y	Y	--	--	--	--	--	Y
8131	At4g30490	expressed protein	A014130_01	2.7533834	2.402694	3.4807417	3.3206484	3.7501166	3.7842999	3.2005904	3.3983748	3.2117167		4.2936983	4.1410947	2.6122134		1.8139929	1.4290944	3.361769	3.3963656	3.248647333	3.64909498	2.52268706	3.146924638	3.180767373	1.983742477	--	--	--	Y	Y	--	--	--	--	--	--
12480	At3g51680	short-chain dehydrogenase/reductase family protein	A011392_01			3.1975226	2.27036	3.8726134	3.231618													3.1430285	#DIV/0!	#DIV/0!	3.1430285	4.098282055	0.961466287	--	--	--	Y	--	--	--	--	--	--	Y
25036	At5g01730	expressed protein	A022652_01	1.7275757		2.3137715	2.6877816	3.770689	3.0555162	3.704084	3.1744752	3.3758085	4.084841	4.0556746	3.17484	3.5942779	2.761902	1.4016933	1.8986195	4.6035743	4.0277004	2.7110668	3.594953883	3.047961233	3.141930865	0.542666294	-0.06427001	--	--	--	--	--	--	--	--	--	--	--
8567	At3g51860	cation exchanger, putative (CAX3)	A019812_01			1.6817962	1.3705038	2.5480747	1.9849474			3.3845387	2.24305	4.1461997	4.0156446	4.1749873	3.06734		1.9669203	5.291351	4.8804007	1.896330525	3.44735825	3.87619986	3.135058031	3.87783454	3.283569222	3.333333333	1.592039801	--	Y	Y	Y	Y	--	Y	--	--
15789	At3g51895	sulfate transporter ATST1	A024694_01	1.8251752							2.3953342	3.5508835				5.0060987	2.467752		2.0500476	4.5841107	3.1752138	1.8251752	2.97310885	3.45664456	3.131826963	3.348582888	5.283395096	--	--	--	Y	Y	--	--	--	--	--	--
2780	At1g59620	Genomic sequence for Arabidopsis thaliana BAC T30E16 from chromosome I	A023770_01	1.9872973		2.3567245	2.3524575	3.7385764	3.2119613		1.8692077			3.6539834	3.8451455	3.7617147	3.5208237				4.1125526	2.7294034	3.122778867	3.798363667	3.128222236	5.060897941	2.416497028	--	--	--	Y	Y	--	--	--	--	--	Y
26466	At4g25330	expressed protein	A012962_01			2.062118		4.5280547		4.1079407	2.863983	3.3018458	0.8023927	2.976085		4.723104		3.7178257			2.198113	3.29508635	2.81044944	3.546347567	3.12814626	2.538640729	3.955082986	--	--	--	Y	Y	--	--	--	--	--	Y
9741	At2g32020	GCN5-related N-acetyltransferase (GNAT) family	A006653_01	3.230467	1.504096	3.864188	3.6863277	5.2088985	4.530198		3.1228244	2.9798129		3.529012	3.0229328	2.3871374		2.1744382	1.8216662	2.8089976	2.9463642	3.670695867	3.163645525	2.42772072	3.121157393	6.947518602	6.346631748	4.496644295	1.946308725	--	Y	Y	Y	Y	--	--	--	Y
15743	At5g43380	serine/threonine protein phosphatase type on(TOPP7)	A022244_01	2.423159	2.0018003	2.7021992	1.8934416	3.7723649	3.149569	3.2893345	3.5990376	3.7722692	2.9094481	2.9991949		3.565656	2.9831696	2.9279127	2.4118922	4.2787924	4.3275456	2.657089	3.31385686	3.415828083	3.118046282	4.963422668	3.771912555	--	--	--	Y	Y	--	--	--	--	--	--
15297	At5g62430	Dof zinc finger protein	A017298_01	3.1171887		3.6861587	3.4726107	3.5278704	1.5461528	3.7050538	3.8645647	3.3710437		1.1380086	2.1789505	3.234667	3.1408033	2.8316834	2.7686508	4.293217	3.9279459	3.06999626	2.85152426	3.366161233	3.112785625	3.458471681	1.836173743	--	--	--	Y	Y	--	--	--	--	--	--
9418	At1g17550	protein phosphatase 2C (PP2C) -related	A002788_01	1.6282967	2.440224	2.4754124	2.6332126	2.8754265	2.1325228	2.6461627	4.073188	3.5563393	3.6969237	3.8391263	3.116432	3.93726	3.8690162	2.6456337	1.5121038	4.4211874	4.516309	2.3641825	3.488028667	3.483585017	3.111932061	2.545755031	2.119846038	--	--	--	Y	Y	--	--	--	--	--	--
14283	At1g12750	membrane protein, Rhomboid family	A004818_01	1.6221503		2.1071913	2.0060246	2.9096503	3.0420918	3.2407053	3.2051647	3.492743	2.3413906	4.620047	4.003891	3.6626985	3.7116642	2.3080294	2.97985		4.502285	2.33742166	3.483990267	3.43290542	3.109723563	2.827776495	1.916478839	--	--	--	Y	Y	--	--	--	--	--	--
4765	At1g35910	trehalose-6-phosphate phosphatase, putative	A001631_01	2.075236	3.6912136	3.1058683	4.1264586	3.8926446	4.5373936	2.7598484	2.9346075	2.8765254	2.2071428	3.6931565	5.1517205	2.2672899	2.5848608	0.07496639	3.2669234	1.7460973	4.9371142	3.571469117	3.270500183	2.479541998	3.107170433	6.441745813	2.668318878	--	--	--	Y	Y	--	--	--	--	--	--
25219	At1g02530	multidrug resistance P-glycoprotein, putative	A025573_01	0.08131943		2.3553483	3.115116	3.3189692	2.9644713	1.9269851	1.6370409	4.1754766	3.7804575	3.468768	3.392916	3.2498536	3.2160487	3.0726445	3.8972917	4.5939927	4.5390487	2.367044846	3.06360735	3.761479983	3.105044014	4.540926143	4.874552224	--	--	--	Y	Y	--	--	--	--	--	--
23385	At1g04370	ethylene response factor, putative	A003913_01	0.6830341		4.1766777	2.7602193	6.9711413		2.9058888	2.447439					3.0662892			2.2708342	2.6499884		3.6477681	2.6766639	2.6623706	3.103501333	--	--	0.448598131	1.046728972	--	--	--	--	Y	--	--	--	--
13441	At4g27260	GH3 like protein	A022381_01	3.515435	2.737403	3.4142928	3.152368	4.157592			2.0052607	4.1656055	4.169974	3.142305	2.4812021	2.206429		1.970076				3.39541816	3.19286946	2.0882525	3.093161925	2.663751508	0.247633299	3.760479042	1.748502994	--	Y	--	Y	Y	--	--	--	--
22782	At5g28430	Arabidopsis thaliana BAC F21B23	A023822_01			2.5924594	2.375254	3.6761768				2.9073386	1.9831101	3.3125553	3.6825945	2.6927073	2.7538645		1.5952356	4.969631	4.56315	2.881296733	2.971399625	3.31491768	3.092006425	3.355354463	2.382365304	--	--	--	Y	Y	--	--	--	--	--	--
14309	At5g25930	receptor-related protein kinase - like	A005797_01	2.1271818	2.5628345	3.0472908	3.406705	3.107463	2.9773662	2.269736	3.0352821	3.324532	3.5569181	3.5013647	2.8391194	3.022148	3.216302	2.7833335	2.6630144	4.114217	3.9406931	2.87147355	3.087825383	3.289951333	3.083083422	3.939807038	2.903726474	1.041666667	0.458333333	--	Y	Y	Y	--	--	--	--	--
21	At1g52560	heat shock protein family	A000860_01			2.1473		1.2264361	2.0715902	2.9635	3.0441644	3.4146998	3.3820124	3.749019	3.0460353	3.2548208	3.9997337	3.2831292	3.398794		4.153035	1.815108767	3.266571817	3.61790254	3.081019279	1.539472702	5.542881692	--	--	--	Y	Y	--	--	--	--	--	--
841	At3g18690	expressed protein	A009333_01	3.411429	3.422773	4.4508686	4.0487604	4.872342	4.4456096	3.4015994	3.2671738	3.1938622	2.6183863	3.129723	2.838368	1.6019348	1.7234944	2.3195992	1.3087351		2.311779	4.108630433	3.074852117	1.8531085	3.080378694	5.843877553	3.429992976	--	--	--	Y	Y	--	--	--	--	--	--
16821	At2g33380	RD20 protein	A008742_01						0.53266054		1.5470371	3.4457777		0.83568066	0.6432097	4.715677	5.078085			6.4304967	4.4833727	0.53266054	1.61792629	5.17690785	3.079110789	2.596681693	5.022462517	1	1	3.52	--	Y	Y	Y	Y	--	--	--
2208	At1g51420	hypothetical protein	A025691_01	0.59875894	0.68252593	1.5891055	1.6711755	2.1254404	2.051279	1.9298555	1.9819567	3.785931	4.775428	4.451928	5.030884	3.7525964	3.5434277	3.4882255	4.0344634	4.6811585	5.0449357	1.453047545	3.659330533	4.0908012	3.067726426	-0.061547405	0.088066224	--	--	--	--	--	--	--	--	--	--	--
22563	At4g12490	protease inhibitor/seed storage/lipid transfer protein (LTP) family	A021287_01	2.2355301	1.7080599	-1.1720775						3.7150817	3.4373853			4.1156626	4.143098	5.6855426	3.7252228			0.9238375	3.5762335	4.4173815	3.065945056	-0.499903128	0.929767353	--	--	--	--	--	--	--	--	--	--	--
11223	At5g63740	hypothetical protein	A023005_01							2.937795	3.2191868	2.9334934		3.6694412		3.754451	2.0911288	2.7326217	1.5059088	4.1277566	3.6749623	#DIV/0!	3.1899791	2.9811382	3.06467456	1.744857244	3.63192688	--	--	--	--	Y	--	--	--	--	--	Y
3338	At3g62420	bZIP family transcription factor	A011732_01	1.4461521	2.3862903	1.8291388	2.1251643	2.375711	2.6010468	3.1605	3.6607792	3.1567178	4.0544486	4.1708145	4.442011	3.0309873	3.8146577	1.963658	2.2105649	4.3933945	4.1749067	2.12725055	3.77421185	3.26469485	3.05538575	2.078477337	2.29116941	--	--	--	Y	Y	--	--	--	--	--	--
492	At2g41640	expressed protein	A006258_01	1.789689	2.0063922	3.142066	3.4010468	3.1364095	3.3551874	2.2016869	3.2771878	2.6402462	3.2469985	4.0635853	4.045326	2.2176018	2.8261478	2.3029804	2.663156	3.6921628	4.895668	2.805131817	3.24583845	3.099619467	3.050196578	5.104882676	3.902068544	1.525862069	0.801724138	--	Y	Y	Y	--	--	--	--	--
10267	At3g03960	chaperonin, putative	A012419_01	2.669427	2.5626228		1.7145406		1.5914164	2.2851875	1.6146066			3.5966241		4.5276327	4.8129735		2.5529065	3.3842828	5.2789593	2.1345017	2.498806067	4.11135096	3.049264983	-1.243677223	-1.23493486	--	--	--	--	--	--	--	--	--	--	--
25955	At2g44580	zinc finger (C3HC4-type RING finger) protein family	A007559_01	1.9312067	1.6020247	2.7635398	2.8925667	3.8991318	3.7155774	2.6612797	2.4175572	3.3934498	3.4665043	3.4941332	3.350284	3.4335678	3.1905236	1.1790828	1.7723099	4.7634807	4.9550138	2.800674517	3.1305347	3.2156631	3.048957439	4.330783067	1.811049983	--	--	--	Y	Y	--	--	--	--	--	--
13581	At5g61600	AP2 domain transcription factor, putative	A024560_01	2.9104586	1.602708	2.5662847	2.7257874		3.4512866	3.5805755	3.8934455	2.7309148		3.2200058	4.307822	2.953744	3.3241389	1.865844	1.8075272	4.035529	3.7852945	2.65130506	3.54655272	2.962012933	3.047585406	5.535071942	3.675666502	--	--	--	Y	Y	--	--	--	--	--	--
26361	At3g62010	expressed protein	A011798_01	2.7038212	2.3004487	2.3120813	1.7434797	3.1511357	3.060515	4.2752366	3.4045677	3.2160397	3.3082345	4.4800386	3.7436996	3.2698865	2.8104503	1.2892939	1.3990608	4.3474874	3.9638886	2.545246933	3.73796945	2.846677917	3.0432981	2.70058394	1.721425232	--	--	--	Y	Y	--	--	--	--	--	--
23372	At1g70700	expressed protein	A004448_01	2.2523057	1.080135	2.4070694	2.6667361	5.2984085		5.4166837	4.2417088	3.998807	3.6720355	5.308886	2.118311	3.162449	2.9605975	0.09652938	-0.485546	3.9275796	3.5973084	2.74093094	4.126072	2.209819647	3.042353211	6.750366109	1.789632995	--	--	--	Y	Y	--	--	--	--	--	--
1658	At5g11140	hypothetical protein	A019225_01	1.7969888	1.544962	4.1712313	5.886345	5.2150297	4.15116					1.4525977	2.6542614	1.590708			1.9334979			3.794286133	2.05342955	1.76210295	3.03967818	--	--	--	--	--	--	--	--	--	--	--	--	--
20863	At1g42990	bZIP family transcription factor	A001474_01	2.284299	1.9424963	2.7585788		3.4681778	3.152198	3.217955	3.0351615	3.913036	3.6257596		3.7117813	2.5437496	2.680459		2.4485664	3.503501	3.2822838	2.72114998	3.50073868	2.89171196	3.037866873	3.903308939	3.449906398	--	--	--	Y	Y	--	--	--	--	--	--
2557	At1g61890	MATE efflux protein family	A002677_01	3.1620462	3.1247292	3.6084156	3.3725657	4.5500636	3.781065	2.8642774	2.84558	3.561948	3.0826676	4.0004177	4.241865	1.7815309	2.0682395	1.5896007	1.2620388	2.693252	3.087995	3.599814217	3.432792617	2.080442817	3.037683217	4.16181928	2.308405299	1.853051059	0.724782067	--	Y	Y	Y	--	--	Y	--	--
17475	At5g06100	myb family transcription factor	A015636_01			3.3456125	3.2829084	3.3352869	3.4601958			2.217811	3.3383825	3.893144	3.6363115	1.9964783	2.4009852			2.4152079	3.0270348	3.3560009	3.27141225	2.45992655	3.029113233	-0.577345384	-0.232822591	--	--	--	--	--	--	--	--	--	--	--
26930	At5g42050	expressed protein	A017902_01	1.876582	1.9641433	2.1714118	2.1063538	2.3750613	2.3824003	3.239854	2.954136	3.5881002	3.8516445	3.6986763	3.7750678	3.245058	3.3504357	2.4618182	2.4497926	4.707176	4.3169856	2.145992083	3.517913133	3.421877683	3.0285943	2.698920107	2.406780909	--	--	--	Y	Y	--	--	--	--	--	--
5407	At3g27880	expressed protein	A009362_01	2.624215	2.0825913	2.0548089	2.6363332	3.0355604	3.0163138	3.5698266	3.4882689	4.2783666	1.7625824	3.4896994	3.8200254	3.2796707	2.2337453	1.8134692	1.9233885	3.6251402	5.619971	2.574970433	3.40146155	3.08256415	3.019665378	1.979134019	1.172181611	--	--	--	Y	Y	--	--	--	--	--	--
1760	At4g34150	C2 domain-containing protein	A020407_01	2.4962068	2.5790608	2.9245594	3.3987365	3.3349466	2.541613	2.765657	2.8530307	3.7509446	3.526536	3.7328742	4.3043265	2.009177	2.0992708	2.3532405	2.3795242	3.6570852	3.6404476	2.879187183	3.488894833	2.689790883	3.019290967	4.465247017	3.236561272	--	--	--	Y	Y	--	--	--	--	--	--
88	At1g77570	heat shock transcription factor family	A000659_01	2.197112		2.2201781	2.4498012	3.434811	3.2006552	2.976191	3.4754486	2.2603183	2.7695096	3.3020122	3.4957235	3.4562988	3.9480987	2.2513454	2.8089283	2.987136	4.080118	2.7005115	3.046533867	3.255320867	3.018452112	1.356306646	0.707161898	--	--	--	Y	--	--	--	--	--	--	--
11189	At3g50800	expressed protein	A022482_01	2.1594908		2.8503995	1.0467783	3.442609		2.4118016	1.4144965	3.80121	2.8907933	5.302175		4.18741	2.0829976	3.289108	1.7999784	5.7487197	2.8330097	2.3748194	3.16409528	3.323537233	3.017398493	--	--	--	--	--	--	--	--	--	--	--	--	--
8290	At5g51630	disease resistance protein (TIR-NBS-LRR class), putative	A016279_01	2.352198	0.94376403	2.6262536	2.9832683	3.040436	3.4349704	2.8187375	2.0216162	3.2210033		3.7563238	4.365159	3.1584547		2.8649883	2.15047	3.4863472	4.999228	2.563481722	3.23656796	3.33189764	3.013951146	3.871318403	3.08348824	--	--	--	Y	Y	--	--	--	--	--	Y
10889	At1g30070	expressed protein	A019959_01			3.1342354	2.664937	2.2267368	2.0826318	2.8677452	2.4433506	3.3326545	1.9774681	4.423215	3.5507476	2.5994992		3.4572728	2.9260476	3.6249084	3.7798753	2.52713525	3.099196833	3.27752066	3.006088353	0.368716276	0.123572562	--	--	--	--	--	--	--	--	--	--	--
26247	At3g55850	expressed protein	A010973_01	1.0809853		2.2468643	1.9741554	2.3198693	2.3435512	3.2403119	2.3805504	3.2961988	3.663418	4.486543	4.097091	3.690139	3.0936408	1.778822	2.606361	4.29028	4.478889	1.9930851	3.527352183	3.323021967	3.003980612	1.695056975	1.439938999	--	--	--	Y	Y	--	--	--	--	--	--
23302	At1g30370	lipase (class 3) family	A003171_01	2.0541012	1.3022562	4.2369075	3.9740047	4.564181	3.6207688	1.7710904	2.2584882	3.3457093	2.8309004		3.0756469	3.3615081	2.2825432	1.6177578	1.6973498	4.8417993	4.1309485	3.292036567	2.65636704	2.988651117	2.997997724	8.269189824	5.917555049	--	--	--	Y	Y	--	--	--	--	--	Y
7816	At3g23250	myb family transcription factor(MYB15)	A011001_01	3.2811553	3.143108	3.8571258	4.0306664	4.4386706	3.8638113	2.296684	2.2113469	2.7622824		3.5015154	4.1657805	0.841593		1.1230386	1.287786	3.5256712	3.5077333	3.769089567	2.98752184	2.05716442	2.989873044	8.501400548	5.117920856	1	0.389830508	--	Y	Y	Y	--	--	--	--	--
27063	At5g54510	auxin-responsive-related protein	A019725_01	1.7038854	4.2432094	-0.19094974	5.555422	2.461759	4.8405814	3.062715	4.1192794	0.11805882	5.956746	2.6143565	5.798887	0.72868276	3.2830057	-0.20976497	3.6174185	1.6542293	4.3761964	3.10231791	3.611673787	2.241627948	2.985206548	2.452626629	1.349070483	--	--	--	Y	Y	--	--	--	--	--	--
988	At3g09440	heat shock protein hsc70-3 (hsc70.3)	A011673_01	1.619931	2.4833167	1.272249	2.5440006	1.6922389	1.6415814	3.421442	3.5433383	2.5721943	3.8976219	3.373476	3.923024	2.9833338	3.7532454	3.3015122	3.91738	3.632763	4.089634	1.875552933	3.45518275	3.612978067	2.981237917	1.217625721	0.910267198	1.802798568	1.0152945	--	Y	--	Y	Y	--	--	--	--
8202	At5g13010	RNA helicase, putative	A015519_01	0.025533644	2.716748	1.9044923	1.9240017	2.2848227	2.118962	3.6264496	3.5247638	3.3747573	3.3463426	4.2493668	4.0534306	3.6456141	2.872146	2.0946414	2.5678601	4.9831424	4.313666	1.829093391	3.695851783	3.412845	2.979263391	-0.06842801	0.667716422	--	--	--	--	--	--	--	--	--	--	--
15517	At3g59480	fructokinase, putative	A019489_01	3.2740054	1.1543106	3.50359	3.7342458	-0.13332033	2.0194972	4.2743225	2.4161608	3.7067666		3.3684266		4.6711793	2.4192824	2.3264606		4.4697685	3.4769607	2.258721445	3.441419125	3.4727303	2.978777111	2.671457411	2.607280173	--	--	--	Y	Y	--	--	--	--	--	--
12740	At4g19230	cytochrome P450 family	A014153_01	3.1812403	-0.87679696			5.1430693	2.5408304	3.6073303	2.7341604	4.6427894				3.2175741	2.1565208	2.3213935	1.6522393	4.727605	3.674739	2.49708576	3.6614267	2.958345283	2.978668834	4.464140988	3.919167928	--	--	--	Y	Y	--	--	--	--	--	--
8079	At4g21990	5'-adenylylsulfate reductase (APR3)	A013732_01	2.7690687	3.5008655	3.348831	3.5212286	3.4763186	3.1759868	1.807551	2.5016508	2.6285415	2.9013877	3.3344774	3.1516166	3.036138	3.1840973	2.6594656	2.4720905	2.857734	3.181616	3.298716533	2.720870833	2.898523567	2.972703644	4.295102498	1.295751671	--	--	--	Y	Y	--	--	--	--	--	--
25177	At3g59750	receptor lectin kinase, putative	A024848_01			2.4225154	2.7224414	3.533944				2.094955	2.5153096	2.7062998		3.665403	2.2065763			3.9044561	3.94932	2.892966933	2.4388548	3.43143885	2.97212206	--	--	--	--	--	--	--	--	--	--	--	--	--
11237	At2g01880	Arabidopsis thaliana chromosome II section 5 of 255 of the complete sequence. Sequence from clones T23K3, F23I14	A023610_01	2.1841128	2.4160705	2.2751265	2.3320148	3.2935925	3.13563	2.7280562	3.5124035	2.8121886	3.0982697	3.8598485	3.6247098	2.9002666	2.8658926	2.9613218	2.8066847	3.3672187	3.2958944	2.606091183	3.272579383	3.0328798	2.970516789	2.847907324	1.815455611	--	--	--	Y	Y	--	--	--	--	--	--
27495	At1g16150	Arabidopsis thaliana chromosome 1 BAC T24D18 sequence	A025365_01			3.0851605	2.7497044	3.4512494	2.5922985													2.9696032	#DIV/0!	#DIV/0!	2.9696032	3.340243844	2.660450987	--	--	--	Y	--	--	--	--	--	--	--
26607	At4g35180	amino acid transporter family	A014868_01	2.5711741	2.409485	4.4526896	4.313961	4.7048225	3.6384954		2.7781556	1.8855343		3.100818	3.0545795	2.0522492	2.1517415	2.4782157	1.6936758		3.2403524	3.681771267	2.70477185	2.32324692	2.96839664	5.470073355	2.126187797	--	--	--	Y	Y	--	--	--	--	--	--
13721	At4g31800	WRKY family transcription factor	A025718_01	2.3173363	0.9958849	3.3059092	2.592467	4.2562475	3.7834015	1.824707	2.1872396	3.832258	2.251359	3.206448	4.848211	2.6638482	3.389943	1.4636277	0.87379533	4.6286364	4.961218	2.875207733	3.0250371	2.996844772	2.965696535	4.522848831	2.954617367	--	--	--	Y	Y	--	--	--	--	--	--
27292	At3g31390	hypothetical protein	A022735_01	1.5262492		3.906471	3.8171349	4.6412063	3.6004858			1.6500643	2.254557			2.55245					2.738362	3.49830944	1.95231065	2.645406	2.965220056	0.586418556	0.170521106	--	--	--	--	--	--	--	--	--	--	--
21399	At2g33710	AP2 domain transcription factor family	A007566_01	1.3617436		4.1162524	2.500107	4.874072	4.701406	2.277012	2.7345355	2.8218555		2.9225812		2.6480668	1.539416	2.852625	1.9094317	3.713169	3.4988346	3.5107162	2.68899605	2.693590517	2.964740553	6.440273117	4.647328212	2.041666667	1	--	Y	Y	Y	Y	--	--	--	Y
26109	At3g62720	transferase - related	A009037_01	2.569363	2.3750699	2.8754456	2.7407045	2.986858	2.9685044	3.151575	2.9839356	3.2827418	3.37799	3.4949882	3.5157588	2.639359	2.2993271	2.4437294	2.358157	4.3210487		2.752657567	3.3011649	2.81232424	2.963797412	4.000195088	2.451785609	--	--	--	Y	Y	--	--	--	--	Y	--
12164	At2g36650	hypothetical protein	A007693_01	2.7725513		3.6184437	2.7290912	4.8626466	2.6549518		2.1336672	4.0810833		1.2093679	3.0887651	3.0131648	1.9637202	2.0156126	1.3043373	4.876199	4.1324368	3.32753692	2.628220875	2.884245117	2.96373592	6.201736081	3.629279575	--	--	--	Y	Y	--	--	--	--	--	Y
12306	At3g61400	2-oxoglutarate-dependent dioxygenase, putative	A009913_01	1.9788715	0.4665541	3.4602635	2.9357498	4.4721313	1.9051327	3.3581367	3.289425	4.1449337	2.463321	2.0240958	2.2300563	3.858677	3.9231164	2.2257237	1.6239785	4.1497693	4.7284527	2.536450483	2.918328083	3.418286267	2.957688278	3.533923849	0.707675917	--	--	--	Y	--	--	--	--	--	--	--
21136	At4g17615	calcineurin B-like protein 1 (CBL1)	A005013_01	2.008187	1.8946811	2.7746358	3.371721	4.3092303	3.6019237		1.896676	3.7087147	3.4652412	2.622439	4.016474	2.3342252	3.5393684	1.0209476	2.022689	3.4298668	4.261208	2.993396483	3.14190898	2.768050833	2.957542871	4.665231126	3.337509044	--	--	--	Y	Y	--	--	--	--	--	--
22479	At4g37730	bZIP family transcription factor	A020569_01	2.8959587	2.535051	3.1520438	2.475405	3.342865	2.4924464		2.834984	3.9370856	2.727945	4.1368036	3.3116324	3.457064	2.7303598	1.8575143	0.6086009	4.3045382	3.464228	2.815628317	3.38969012	2.737050867	2.956736806	1.942852912	0.195114042	2.183908046	1.24137931	--	Y	--	Y	Y	--	--	--	--
12135	At2g17660	expressed protein	A007556_01			1.6992835	2.0739923	4.2402835	2.5952938					2.065984		2.3605385	2.1186466	2.2739742	2.0818207	5.7874856	5.1700854	2.652213275	2.065984	3.2987585	2.951580736	2.826398121	1.867140047	--	--	--	Y	Y	--	--	--	--	--	--
12868	At5g03270	lysine decarboxylase - like protein	A015661_01	3.0326974	2.1250322	2.3693218	2.5659835	4.0471115	2.2892559		3.8935666	3.834102	2.1172948	2.603808	1.4885587	3.2034051	3.5012672	2.9884496	1.7048465	4.2366157	4.1518235	2.738233717	2.78746602	3.2977346	2.950184706	4.944247338	1.996742284	--	--	--	Y	Y	--	--	--	--	--	Y
17543	At5g10180	sulfate transporter	A016402_01	1.8083911	1.0274253	0.57676697	2.1704311	2.0682428	2.0296712	3.6152422	3.7319515	2.9776099	2.5734386	2.981072	3.641108	3.4035811	4.6264696	2.0493097	4.118632	4.269716	5.4318957	1.613488078	3.2534037	3.98326735	2.950053043	1.070904641	1.629803491	--	--	--	Y	Y	--	--	--	--	--	--
22889	At1g66690	methyltransferase-related	A025704_01	3.0820968	2.6465962	1.6815817	2.3248816	2.506767	2.1529636	2.0978343	2.727462	2.8180556	3.111998	2.4981363	2.8184922	4.0363135	4.3132534	2.116703	2.5840244	5.175387	4.3883805	2.399147817	2.678663067	3.7690103	2.948940394	2.044722779	2.575254176	--	--	--	Y	Y	--	--	--	--	--	--
10972	At2g38750	annexin -related	A020411_01	4.289551		3.1805387	2.3480182	4.782952	4.5819755	2.816256	3.3729749	3.1187649		3.0214527	3.0172682	2.8972664	2.4707253	1.6497076	0.91059244	2.2793734	2.3800938	3.83660708	3.06934334	2.097959823	2.94484444	4.400011006	2.504302914	2.969325153	1.190184049	--	Y	Y	Y	Y	--	--	--	--
13718	At1g65880	AMP-dependent synthetase and ligase family	A025356_01					3.243307	2.951933	2.452994				2.4513352		3.7521768	3.5411463	3.0498457	2.045752			3.09762	2.4521646	3.0972302	2.93606125	0.078626228	-0.044541409	--	--	--	--	--	--	--	--	--	--	--
15632	At1g69930	glutathione transferase, putative	A020416_01			4.3203053	4.4414535	6.112372	5.61549							1.0545113	0.8219684	0.6575666	0.4266054			5.1224052	#DIV/0!	0.740162925	2.931284063	6.832078961	3.298192432	--	--	--	Y	--	--	--	--	--	--	--
8543	At5g62100	BAG domain containing protein	A018969_01								2.2904947	2.8793848		3.3034089		3.6392126	4.081082	2.3563771	1.6918612		3.1817064	#DIV/0!	2.824429467	2.99004786	2.927940963	0.32732982	0.993823396	--	--	--	--	--	--	--	--	--	--	--
3869	At5g25190	ethylene responsive element binding protein, putative	A018150_01	1.0173491	-0.3207541	4.14843	2.032086	5.552351	3.6250112			3.1697888		3.5192225	2.8564532	3.813365		2.7282755				2.675745533	3.1818215	3.27082025	2.921961655	3.511377122	0.444804559	--	--	--	Y	--	--	--	--	--	--	--
12810	At5g09340	ubiquitin, putative	A015518_01				2.2556748		3.209241	1.6587827		1.5537535	2.6470618	4.975465	3.1449926	2.8326597	4.1755805	2.4691381	1.5536523	3.1444511	4.349925	2.7324579	2.79601112	3.087567783	2.920798315	0.155397432	0.39506573	--	--	--	--	--	--	--	--	--	--	--
6355	At5g24770	vegetative storage protein Vsp2	A021053_01	3.450719	3.0646136	1.2005273	1.4339802	3.1997876	3.1690943	3.0770743	3.8587048	3.8421075	4.239866	3.9991918	3.7355955	2.2794988	2.4232478	2.1102135	1.8405135	2.7454207	2.8730664	2.586453667	3.792089983	2.378660117	2.919067922	--	--	2.683544304	0.893670886	--	--	--	Y	--	--	--	--	--
22836	At2g43020	amine oxidase family	A024268_01	1.6090117	1.0755872	1.695074	1.2933794	1.5231774	1.2550266	4.379059	3.2881963	3.8227308	3.5476081	4.3282776	4.273921	4.4474373	3.391811	2.5187488	2.1572664	4.3577523	3.5730913	1.408542717	3.939965467	3.407684517	2.9187309	1.414080106	2.126807481	1.575562701	1.048231511	1.59	Y	Y	Y	Y	Y	--	--	--
27467	At5g10840	endomembrane protein 70, putative	A025086_01	0.98111737	0.82498825	1.6607556	1.3904762	2.081525	2.1337614	2.10577	2.0288641	3.6516457	4.2245493	4.3463793	4.467594	3.3709915	3.1098762	3.2408247	2.9737978	4.931809	4.87938	1.51210397	3.4708004	3.7511132	2.91133919	-1.162928199	-0.738535038	--	--	--	--	--	--	--	--	--	--	--
20954	At1g61260	cotton fiber expressed protein -related	A002596_01	1.9273273	1.5835704	2.790733	3.5149562	3.2524092	1.3761524	3.7376087	3.3544052	3.0216722	2.2960434	2.3843787	2.5079846	2.9187238	3.6689682	2.6107247	3.1264749	3.949692	4.2956967	2.40752475	2.883682133	3.42838005	2.906528978	2.389446818	3.146484894	--	--	--	Y	Y	--	--	--	--	--	--
19830	At5g48650	NTF2-containing RNA-binding protein, putative	A015712_01					2.0942593				2.6910253		2.3956726	3.114683	2.6044497	2.8427234			3.7618363	3.7425542	2.0942593	2.733793633	3.2378909	2.905900475	1.148890961	0.624776268	--	--	--	Y	--	--	--	--	--	--	--
3786	At5g58670	phosphoinositide specific phospholipase C	A017800_01	1.9138256	2.1017096	2.645179	2.8013136	2.7451928	2.5607255	3.4376347	2.2801166	3.6109788	3.4815297	3.9682057	3.9028063	3.3644116		1.4162047	1.7685459	3.2866971	4.0524487	2.46132435	3.446878633	2.7776616	2.902207406	4.102196735	2.854928008	1.73164557	0.962025316	--	Y	Y	Y	--	--	--	--	--
6081	At5g62480	glutathione transferase, putative	A017300_01	2.3906732	2.3931935	3.309642	2.7171183	3.421327	2.6781662	3.4382381	3.002462	3.8528519	2.0387669	3.0557091	2.9938195	3.171935	1.6094857	3.3944821	2.6942391	3.2753472	2.6694412	2.818353367	3.06364125	2.802488383	2.894827667	4.190461538	3.960681801	--	--	--	Y	Y	--	--	--	--	--	--
8448	At5g63290	Arabidopsis thaliana genomic DNA, chromosome 5, P1 clone:MDC12	A017853_01	1.7183942		2.5300043	2.1255338	2.5151265	2.1027224	3.140438	2.5352051	2.777112		1.7618219	3.310087	3.5250869	4.219773	2.9759047	2.6417418	3.4024007	5.0280843	2.19835624	2.7049328	3.632165233	2.894339788	2.249254076	2.164368128	--	--	--	Y	Y	--	--	--	--	--	--
9873	At2g28200	zinc-finger protein -related	A007431_01	2.8845153	3.3630302	2.8804457	4.200446	3.1464736	4.4979157	2.4181237	3.0754058	2.3304126	3.070995	3.2590587	4.654806	0.94241536	2.140763	0.584729	1.993215	2.8536913	3.691778	3.495471083	3.1348003	2.034431943	2.888234442	-1.802101649	-0.520195372	--	--	--	--	--	--	--	--	--	--	--
24575	At5g41590	hypothetical protein	A017730_01	2.0220878	1.5398761	2.1229956	2.168212	3.4762216	3.2490215		2.0723	3.6878552	3.6792796	3.3334596		4.283294	4.0306563		1.1815753	2.8934526	3.526915	2.429735767	3.1932236	3.18317864	2.884480147	--	--	--	--	--	--	--	--	--	--	--	--	--
12914	At5g11350	endonuclease/exonuclease/phosphatase family	A015625_01	2.2125018		3.1071663	3.3976715		3.1053212	1.7026281	2.006599	2.9916167	4.0342565	3.918084	3.6766086	2.9621031		1.4408993	2.3458974	3.478338		2.9556652	3.054965483	2.55680945	2.884263679	-0.710772953	-0.187633448	--	--	--	--	--	--	--	--	--	--	--
8091	At4g37180	cytoskeletal protein -related	A013643_01	2.0921364	1.4533417	2.982055	3.1605484	2.9039698	2.6548316	3.2691433	3.0795517	3.7448883	2.9524236	4.1363473	4.063184	2.4885948	2.1608524	2.5718596	1.828941	2.942422	3.3800454	2.54114715	3.540923033	2.5621192	2.881396461	3.046361808	2.16674571	1.887820513	1.243589744	--	Y	Y	Y	Y	--	--	--	--
11363	At3g28610	AAA-type ATPase family	A025279_01	3.2476928		3.191502	2.3463707	4.293896								1.3166689						3.269865375	#DIV/0!	1.3166689	2.87922608	3.504539892	3.804367188	--	--	--	Y	--	--	--	--	--	--	Y
24792	At1g69890	expressed protein	A021067_01	2.6065798	2.6297977	3.2624407	3.0386128	3.2897103	2.4174817	4.297721	3.898691	2.6763172	2.6543903	2.8692937	2.66545	3.0924969	2.9213185	1.0154959	0.88561594	3.622302	3.9023194	2.874103833	3.1769772	2.573258107	2.874779713	4.696369388	3.714898616	--	--	--	Y	Y	--	--	--	--	--	--
1880	At5g35510	hypothetical protein	A021416_01	2.059492	1.6275847	2.7465918	3.1006904	3.622468	3.18759	2.5384097		3.4418921	3.6977339	4.486239	4.5380464	3.2972536	3.1122947		2.8875434	-1.281048		2.724069483	3.74046422	2.004010925	2.870852113	0.32475624	0.120519644	--	--	--	--	--	--	--	--	--	--	--
27031	At5g20900	expressed protein	A019060_01	2.7656717	2.4366148	2.558164	2.4482899	3.470518	3.0796673	3.3388119	1.9948045	2.8441007	3.0219634	3.56965	3.0223866	3.1061385	2.7704847	1.5589846	1.4866942	4.291428	3.8679688	2.793154283	2.965286183	2.8469498	2.868463422	2.670496068	1.07620975	--	--	--	Y	Y	--	--	--	--	--	--
13257	At3g11410	protein phosphatase 2C (PP2C), putative	A020529_01	3.1017914	3.417513	3.0367386	3.101996	3.5530424	3.4781635	3.451397	3.317892	3.0204358	3.6164684	2.8900123	2.485042	2.54451	2.7891738	1.6398817	2.037175	2.0688345	2.0466073	3.281540817	3.130207917	2.18769705	2.866481928	3.880053264	2.909797469	6.168421053	0.821052632	1.55	Y	Y	Y	--	Y	--	--	--
23000	At5g56010	heat shock protein, putative	A025877_01	1.8477732	1.167389	2.1565208	2.0730166	2.1006808	1.9161755	2.618071	2.6127086	3.0775158	3.1591635	3.4445875	3.6488004	3.205518	3.328147	3.4519022	3.1574874	4.308265	4.2372622	1.876925983	3.093474467	3.614763633	2.861721361	--	--	1.971949509	1.197755961	--	--	--	Y	Y	--	--	--	--
17442	At4g15990	hypothetical protein	A015244_01	1.2477032	0.75681424	3.8728902	1.9846792	1.0855846	0.58617425	4.2179685	4.0154915	2.725546		3.9310012	3.4923947	4.4754086	4.493041	1.7810926	1.3268259	4.502087	4.149005	1.588974282	3.67648038	3.454576683	2.86139457	--	--	--	--	--	--	--	--	--	--	--	--	--
1168	At4g01250	WRKY family transcription factor	A013852_01	2.9854236	3.051268	4.926805	3.8438087	4.9802046	3.9299088	2.9306595	3.3907912	3.681917	1.6218297	3.6430511	2.6217134	1.7378285	0.71099555	2.3936255	1.0029618	2.2493966	1.7497635	3.952903117	2.981660317	1.640761908	2.858441781	6.222837312	4.419754022	6.191919192	0.545454545	--	Y	Y	Y	--	--	--	--	--
21350	At2g03550	expressed protein	A007530_01													2.7427852	2.8899493			2.6277196	3.156579	#DIV/0!	#DIV/0!	2.854258275	2.854258275	0.443267377	-0.036287736	--	--	--	--	--	--	--	--	--	--	--
6171	At5g53130	cyclic nucleotide-regulated ion channel (CNGC1)	A018108_01			2.2420642	2.3976107	3.0893836	2.7474341			1.8376813		3.0228066	3.6544657	2.8661413					3.8200283	2.61912315	2.838317867	3.3430848	2.853068422	2.653189703	1.281828045	1.653061224	0.959183673	--	Y	Y	Y	--	--	Y	--	--
1581	At5g65990	amino acid transporter family	A018815_01	1.9502541	1.4994798	3.7016385	3.2800262	4.4739447	3.0011823					3.2691436	2.8272574	2.2565956			2.2501218			2.984420933	3.0482005	2.2533587	2.8509644	5.381359084	3.687647435	--	--	--	Y	Y	--	--	--	--	--	--
5126	At2g41010	expressed protein	A006298_01	2.470122	1.7248415	2.682963	2.4365861	3.6103528	3.2464116	3.0456161	2.7591226	3.4478073	2.1305208	4.43446	4.4658356	1.9895618	0.9226628	1.9148884	2.087777	3.3167925	4.593197	2.695212833	3.3805604	2.47081325	2.848862161	4.535000859	3.025534073	0.763837638	0.896678967	--	Y	Y	--	--	--	--	--	--
17734	At5g57060	expressed protein	A018658_01	1.1106542				2.6367643	0.5415334	2.1968343	2.4036381	5.0582232		3.6701617		3.748718	2.8589594			3.7007744	3.3782291	1.429650633	3.332214325	3.421670225	2.845862736	-0.002477631	0.41529426	--	--	--	--	--	--	--	--	--	--	--
27318	At4g22590	trehalose-6-phosphate phosphatase, putative	A022408_01	1.2055165	1.2777379	1.2781864	1.5682393	2.4706585	2.1661735	3.5602336	3.1916869	3.7321246	3.7259777	4.2044	3.8802946	3.4779227	3.0189135	1.8091937	1.8405235	4.5422378	4.194293	1.66108535	3.715786233	3.1471807	2.841350761	3.388852329	4.211188273	0.610778443	0.706586826	--	Y	Y	--	--	--	--	--	--
15172	At5g63130	octicosapeptide/Phox/Bem1p (PB1) domain-containing protein	A015755_01	2.7805665	2.8811328	3.2498431	2.947325	4.694507	3.9600391		2.2268054	3.4026036		2.4966636	1.4508225	1.9509883	2.276654	1.6380824		3.267743	3.3623612	3.41890225	2.394223775	2.49916578	2.839075833	5.922702021	3.452963687	--	--	--	Y	Y	--	--	--	--	--	--
1014	At3g49810	expressed protein	A011536_01	1.0902556	1.8434488	3.3502672	3.8597593	3.7938797	3.055195	1.8181078	0.33366802	3.756939	3.9793463	2.9598153	4.5054417	3.5528898	2.7025118	1.5946164	3.198069			2.832134267	2.892219687	2.76202175	2.83713817	3.292493996	1.465960148	--	--	--	Y	Y	--	--	--	--	--	--
5238	At2g46680	homeobox-leucine zipper protein ATHB-7 (HD-ZIP protein ATHB-7)	A006975_01	2.6822007	2.5863755	3.270334	3.3688998	2.6681855	2.3457563	2.6441748	1.8450253	3.8864162		3.2016184	2.7379534	3.257608	2.8885605	2.2295332	2.5648816	2.5836895	3.4084654	2.820291967	2.86303762	2.822123033	2.833510476	2.289133535	2.663282792	3.767772512	1.151658768	--	Y	Y	Y	Y	--	--	--	--
3641	At5g62770	expressed protein	A015508_01	1.350007	1.8118947	1.7281755	1.9435128	2.2273934	2.2249184	3.4997158	3.414163	2.5684192	3.8744965	3.9530375	3.7030237	3.2299771	3.346788	1.5974181	1.8320433	4.3094907	4.384908	1.880983633	3.502142617	3.116770867	2.833299039	0.315691202	1.054476378	--	--	--	--	Y	--	--	--	--	--	--
4373	At2g20800	NADH dehydrogenase family	A023529_01	3.1226223	2.4560235			3.4500213	1.7561151	2.51965				1.5352	3.9082224	3.9111338						2.69619555	2.654357467	3.9111338	2.83237355	5.58416518	5.837178184	--	--	--	Y	Y	--	--	--	--	--	Y
16383	At1g66230	myb family transcription factor(MYB20)	A002722_01	2.681274		2.4021084	3.058201	2.4482431		3.2030447						3.3310575	2.9589307			2.813943	2.4754152	2.647456625	3.2030447	2.8948366	2.819135289	0.194412887	0.921472304	--	--	--	--	--	--	--	--	--	--	--
23485	At5g26220	expressed protein	A005047_01	1.7855983	1.3252066	3.643643	3.5398972	3.3943045	3.8469028	3.1117222	3.041281	3.602754	2.7525008	4.036533	4.0481434	1.9358983	0.9988075	1.5632684	1.7420248	3.5471141	2.798626	2.922592067	3.432155733	2.097623183	2.817456994	8.099008989	2.454287524	--	--	--	Y	Y	--	--	--	--	--	--
18775	At1g04770	male sterility MS5 family	A003576_01	3.5075588	4.1252356	3.8211608	4.0207925	4.3146	4.148115	2.2240574	2.249942	2.7780342	2.1347575	2.0829508	1.8630236	2.5888631	2.698096	1.3698078	1.5370697	2.4453583	2.7384267	3.989577117	2.222127583	2.2296036	2.813769433	2.622224416	-0.235553007	--	--	--	Y	--	--	--	--	--	--	--
24445	At5g24650	expressed protein	A016067_01	0.6552775	0.33954123	0.5437255	0.46743304	1.4436767	0.74652404	3.8979611	3.667995	3.7754343	3.8658762	4.196471	3.8257325	4.300174	3.4131875	3.4993534	2.0745728	5.185583	4.7104063	0.699363002	3.87157835	3.8638795	2.811606951	0.678922875	2.530097603	--	--	--	--	Y	--	--	--	--	--	--
13388	At4g23260	expressed protein	A022358_01	2.988769		3.0778077	2.5648477			3.244961	3.106921	3.0909927				3.0769663	2.1690714	2.2788103	1.7880701	3.28817	3.0540557	2.877141467	3.1476249	2.609190633	2.810786908	1.758339368	-0.547662794	--	--	--	Y	--	--	--	--	--	--	--
11332	At3g51450	strictosidine synthase-related	A024828_01	2.5315378	2.0519679	2.6663723	2.5432482	3.4153082	3.005471		2.3907776	3.8671865	3.7541864	3.7779486	3.528989	2.8208935	2.7059844	1.5166618	0.93202645	3.055036	3.16317	2.702317567	3.46381762	2.365628692	2.807456803	5.810886896	2.626213106	--	--	--	Y	Y	--	--	--	--	--	--
9122	At1g66700	methyltransferase-related	A025826_01	3.3692095	3.741061	2.1243165	0.7715542	1.9267149	0.8295351		2.264662	2.9124293	2.8800924	2.8032274	3.0005653	4.022684	3.326253	2.7575932	1.7070466	5.586693	3.695615	2.1270652	2.77219528	3.5159808	2.807014847	--	--	--	--	--	--	--	--	--	--	--	--	--
23952	At3g53830	expressed protein	A011282_01			2.008172	2.0239005	3.4237075	1.8195901	2.6347897	2.2411256	2.4356277	2.9031012	3.1219904	3.1010013	3.089386	2.373846		1.6915824	4.53052	4.6275415	2.318842525	2.739605983	3.26257518	2.80172546	--	--	--	--	--	--	--	--	--	--	--	--	--
3006	At2g01430	homeodomain-leucine zipper protein ATHB-17 (HD-Zip transcription factor Athb-17)	A008294_01	1.0283583	2.1377828	1.5111833	2.2919316	2.560187	3.1432993	2.7603333	2.695784	2.5000746	3.3926566	3.5860848	3.938244	3.4643497	3.6494	0.89734364	2.067936	3.6615746	5.071735	2.112123717	3.14552955	3.135389823	2.79768103	2.282890201	1.388531433	2.524590164	0.786885246	--	Y	Y	Y	--	--	--	--	--
7957	At3g06020	hypothetical protein	A012081_01	2.5754805	2.103409	3.645034	4.098754	3.1576767	4.4339585			2.1743433		2.938236	3.1274772	1.7790058	2.1646466	1.4483328	1.6364393		3.8506706	3.335718783	2.7466855	2.17581902	2.79524745	3.101220477	-0.500215566	--	--	--	Y	--	--	--	--	--	--	--
5816	At4g04490	receptor-related protein kinase	A013483_01	0.037471715	-0.568622			5.0320363	3.192807	1.8857217		1.8920057		4.0975876	4.7117095	3.6007998		3.2585382			3.504036	1.923423254	3.146756125	3.454458	2.785826501	7.150744131	7.978271985	1	1	--	Y	Y	Y	Y	--	--	--	--
14378	At5g47230	ethylene responsive element binding factor 5 (AtERF5)	A005934_01	2.7730203	2.0913777	2.7873554	3.4066305	3.4473433	3.3532572	3.247243	3.1189096	2.8625438	2.470836	3.2259467	3.7392225	1.6238457	2.413241	1.3542819	1.8408934	3.054718	3.305342	2.9764974	3.1107836	2.265387	2.784222667	3.415349448	1.330514046	0.820630372	1.135816619	--	Y	Y	--	Y	--	--	--	--
21353	At2g38760	annexin -related	A007892_01	2.3462825	2.0648572	3.2377982	2.9378738	3.9552999	2.013923	3.8821933	3.5204124	3.067536	2.59659	2.6484666	3.056413	3.2295198	2.9112756	1.7433109	0.92357033	3.12197	2.830086	2.7593391	3.128601883	2.459955438	2.782632141	4.690494346	2.653366348	1.898734177	1.227848101	--	Y	Y	Y	Y	--	--	--	--
19674	At4g29780	expressed protein	A014293_01	2.3984482	1.6708757	4.331543	4.0194592	4.5775537	3.9024093	2.709953	2.3666282	3.106788	2.4267237	2.812389	3.43734	0.6553073	0.6948041	1.4453214	1.3444322	4.1528807	3.9797773	3.483381517	2.809970317	2.0454205	2.779590778	7.466691751	5.71965031	--	--	--	Y	Y	--	--	--	--	--	--
21540	At3g20560	thioredoxin family	A009864_01		1.2582853	2.2193866	2.1259215	-0.26037696	1.307718		0.7361014	2.6349149	3.8827713	4.3824244	4.8088045	3.264376	3.413733	3.8383393	4.459438	3.3931565	2.9517834	1.330186888	3.2890033	3.553471033	2.776048571	-0.584615152	-0.649215958	--	--	--	--	--	--	--	--	--	--	--
19536	At4g24460	expressed protein	A013183_01	0.39316732				0.90767336		2.5177898	2.2629526	3.019262		2.5913916	3.0487878	3.6478877	3.7893155	2.4233804	2.1285026	4.702663	4.6370845	0.65042034	2.68803676	3.554805617	2.774604475	0.558051243	1.384908127	--	--	--	--	Y	--	--	--	--	--	--
4924	At1g80450	expressed protein	A003692_01			3.2933197	3.326833	3.8828437	3.5768592						2.1701484	0.38130265						3.5199639	2.1701484	0.38130265	2.771884442	4.247419285	2.963807052	--	--	--	Y	Y	--	--	--	--	--	--
24964	At4g01550	NAM protein -related	A022545_01	1.6344407	1.5828272	2.2569857	1.6191714	2.1195202	1.7860308	3.418037	3.3326807	3.4743984	3.4116726	3.2782207	3.2696545	3.1022344	3.0002096	2.0197625	1.7538111	4.2040854	4.510013	1.833162667	3.36411065	3.098352667	2.765208661	2.538890192	1.355808284	--	--	--	Y	Y	--	--	--	--	--	--
26826	At5g21960	AP2 domain transcription factor, putative	A017795_01	0.8536365		3.990193	4.3299637	4.896896	4.009601		0.8119069	3.3834386	3.6418407	1.5504111	1.7008868	1.9548587	1.4726088		2.466418		3.6499324	3.61605804	2.21769682	2.385954475	2.765185157	--	--	--	--	--	--	--	--	--	--	--	--	--
27400	At2g40140	CCCH-type zinc finger protein -related	A024249_01	2.1921585	2.224718	2.666818	2.478655	2.861346	2.893713	2.9561987	2.6957898	2.7168684	2.9274783	3.8493428	3.5349772	2.3511648	2.0468473	2.1329074	2.1344616	3.6032047	3.4373538	2.552901417	3.113442533	2.6176566	2.761333517	4.007624086	3.600362329	1.46013986	0.721678322	--	Y	Y	Y	--	--	--	--	--
23877	At3g02840	expressed protein	A009987_01	2.9547043	1.8471625	3.2182906	3.8348658	4.473772	4.5324645		2.5434	2.1897085				0.92197734	0.9812961	1.4449707	1.5673062	4.372937	3.6403685	3.476876617	2.36655425	2.154809307	2.75165886	6.749998358	5.54755224	--	--	--	Y	Y	--	--	--	--	--	--
18076	At3g24850	hypothetical protein	A022737_01	1.2280449	0.5463566	2.2956164	2.042125	1.8651612		2.3260305	1.7225496	3.1750388	1.1827806	3.0030317	2.4305923	4.7346954	4.7818933	2.7714179	2.7767656	5.3482957	4.509855	1.59546082	2.306670583	4.153820483	2.7494265	-0.490986955	-0.523769503	--	--	--	--	--	--	--	--	--	--	--
24550	At5g57510	hypothetical protein	A017611_01	1.9524974	1.0459046	3.9317222	3.2959049	3.6790767	3.179422	3.230579	2.9702857	2.900925	3.2380173		2.6836474	2.4945629	2.0638444	1.7228758	1.8405732	3.3288596	3.1570632	2.8474213	3.00469088	2.43462985	2.747985959	7.236117996	6.462986871	--	--	--	Y	Y	--	--	--	--	--	Y
9961	At2g22860	(AtPSK) phytosulfokine precursor 2	A008191_01	3.7275424	2.5605578	3.05016	2.605158	4.039948	4.0235977	3.8809006	3.4019709	2.5596256	1.3654722	4.0615935	4.136932	1.7395412	0.9137029	0.7330709	0.34769204	3.3520458	2.9275126	3.334493983	3.2344158	1.668927573	2.745945786	5.282989196	4.338699994	1.31083288	0.620577028	--	Y	Y	Y	--	--	--	--	--
5263	At2g42430	lateral organ boundaries (LOB) domain protein 16 (LBD16)	A007094_01	2.1891441	0.7327767	3.8841782	3.8065171	4.036006	3.607334	1.4584641		4.07154		3.5492632	3.732124	2.848939	1.0197295		1.3368168		2.166766	3.04265935	3.202847825	1.843062825	2.745685621	2.148348518	1.034445632	--	--	--	Y	Y	--	--	--	--	--	--
3757	At5g56230	expressed protein	A017105_01	2.1728926	1.5836575	2.628495	2.1655262	3.1825411	2.5404625		2.2154067	2.6131227		3.3820043	3.1972265	3.6080992	2.421987			3.451495	3.2061102	2.37892915	2.85194005	3.17192285	2.74064475	2.337463743	1.628622502	--	--	--	Y	Y	--	--	--	--	--	--
27058	At5g22850	protease-related protein	A019707_01	1.6179606	1.554219	2.0157602	2.382848	2.231626	2.141915	3.304535	2.839961	3.0375502	2.6116912	3.2265582	3.412103	3.1868196	3.106411	2.11284	2.4396706	4.12921	3.9537816	1.990721467	3.072066433	3.1547888	2.739192233	1.606159682	1.359503528	--	--	--	Y	Y	--	--	--	--	--	--
9110	At1g65890	AMP-dependent synthetase and ligase family	A025357_01	1.2371541	0.48863795	1.6410326	1.0090048	3.753849	2.5964768	3.1144922	3.5720315	4.0595		2.7281802	3.8684485	3.662763	3.4956615	2.641498	1.8061727	3.0479305	3.8146908	1.787692542	3.46853048	3.078119417	2.737501421	0.262539764	0.058476518	--	--	--	--	--	--	--	--	--	--	--
14161	At1g56170	transcription factor Hap5a, putative	A003535_01			3.2820082	2.1377137									2.910574	2.5085878			2.459714	3.1228619	2.70986095	#DIV/0!	2.750434425	2.736909933	3.121791561	0.995168004	1.314285714	0.685714286	--	Y	--	Y	--	--	--	--	--
17170	At3g03170	expressed protein	A012109_01	2.0871265	0.91835546	1.8631204	1.9456192	2.3070576	1.8710325	3.827514	3.7714164	3.671145	2.3712256	3.4061337	3.1968048	3.5338945	3.5206504	1.3623191	1.6537	3.9285648	4.0158596	1.832051943	3.374039917	3.002498067	2.736196642	2.198364017	1.304249282	--	--	--	Y	Y	--	--	--	--	--	--
8501	At5g10300	hydrolase, alpha/beta fold family	A017876_01			2.7359385	2.7785144	3.1530886	2.565008	3.1585727	2.3846385	2.9446118		3.9285038	3.572146	2.6296177		0.9589369	1.124445	3.566084		2.808137375	3.19769456	2.0697709	2.730777377	2.47313765	1.410667969	--	--	--	Y	Y	--	--	--	--	--	--
25094	At5g64813	expressed protein	A024106_01	0.88103116	4.5632367	1.9910172	1.116239	2.6812096	1.9888053	2.659283	2.2617	3.8032615	2.6643836	4.0062704	3.072132	3.6354475	2.9595716	2.346836	1.0489695	4.0405736	3.4070184	2.203589827	3.077838417	2.906402767	2.729277003	3.02662281	2.556915303	--	--	--	Y	Y	--	--	--	--	--	--
23719	At2g22010	zinc finger (C3HC4-type RING finger) protein family	A008123_01			1.9731109	2.1589239	2.7470176	1.208997		1.8576858	2.898965	3.3243022	2.8850977	2.1618288	2.8651137	3.4439483			3.9125483	4.0168667	2.02201235	2.6255759	3.55961925	2.727261992	2.394929624	1.666287127	--	--	--	Y	Y	--	--	--	--	--	--
15136	At4g04840	expressed protein	A015001_01	2.038771	2.303808	2.9937415	2.2271342		1.9804734	3.0564673	2.8452778	4.1978865	1.1907082	4.8049	3.1943479	2.4551327	2.3135228	2.708732	2.313839	3.06824	2.6598203	2.30878562	3.214931283	2.5865478	2.726635447	3.785135841	-0.015959712	1.72	0.96	--	Y	--	Y	--	--	--	--	--
1514	At5g01270	expressed protein	A016957_01	1.305337		1.928073		3.080194	2.9363527	0.5884916	2.1898596	2.495855	2.7309818	3.8693593	3.9575114	3.317855	3.210889		2.3178124		4.235932	2.312489175	2.63867645	3.2706221	2.726035986	2.65563402	2.096999857	--	--	--	Y	Y	--	--	--	--	--	--
7999	At4g28840	expressed protein	A012877_01	2.8163688		3.589758	3.812645	4.321883	3.3878632			2.2548552		1.5038856	2.5324874	1.5115523					1.5253614	3.5857036	2.097076067	1.51845685	2.72566599	--	--	--	--	--	--	--	--	--	--	--	--	--
8516	At5g57020	N-myristoyl transferase	A018714_01	1.3092507	-0.19984175	3.2782972	4.378654	5.426037	5.2419205	2.192159	1.8025795	3.687264		2.6775894	3.0439699	2.4382935	0.636511	2.510926	2.3742979	2.3006806	3.1494648	3.239052942	2.68071236	2.235028967	2.720473721	-0.87269905	-0.716126173	--	--	--	--	--	--	--	--	--	--	--
12025	At5g59720	heat shock protein family	A005994_01	1.3778105		1.0683506	1.1719675	2.0284877	0.9400605	2.2709503	2.7126474	4.389836	3.0236864	1.8654538	1.6635368	3.4418266	3.6489081	4.190651	3.4448955	4.2181954	4.7103286	1.31733536	2.654351783	3.942467533	2.715740747	0.115362295	6.242326396	1	1	--	--	Y	Y	Y	--	--	--	--
522	At2g32140	disease resistance protein (TIR class), putative	A006685_01	1.4188583	1.7127228	3.172606	3.6566117	3.7779531	3.4751208					3.3536727	3.3071134	2.0951557	1.7984656		2.1179614		2.684524	2.868978783	3.33039305	2.174026675	2.714230458	7.860225523	4.669296555	--	--	--	Y	Y	--	--	--	--	--	--
23296	At1g36060	AP2 domain transcription factor, putative	A002839_01	0.530133		1.962531	1.7216163	1.8154899	1.702976		1.0360337	3.7708972	4.1591496	3.9433393	4.2293797	3.64016	3.1239645	3.2887325	3.1147065	1.664197	3.667621	1.54654924	3.4277599	3.08323025	2.71068295	1.817419669	-0.21738397	--	--	--	Y	--	--	--	--	--	--	--
7903	At3g57530	calcium-dependent protein kinase, putative (CDPK)	A011737_01	2.5123713	1.5782937	2.8824902	3.164706	3.0726752	2.7786498	2.1095479	2.4486856	3.082906	1.88745	3.7032864	3.4806862	2.6212564	2.2217536	2.0014958	2.059605	3.461643	3.7094114	2.664864367	2.785427017	2.6791942	2.709828528	3.201487671	2.292933737	--	--	--	Y	Y	--	--	--	--	--	--
4508	At1g17420	lipoxygenase (LOX), putative	A025792_01	1.9013202		3.122515		4.659692	4.933305		1.6960822	3.252302		3.1966152		1.9596542	1.8695717	1.9323798	0.7545911		3.2131023	3.65420805	2.7149998	1.94585982	2.707594225	8.696319587	5.990886548	1.020134228	0.362416107	--	Y	Y	Y	--	--	--	--	--
16844	At3g09830	protein kinase, putative	A009105_01	1.7835673	1.2942111	2.9293551	2.7361145	3.5271556	3.1425176	2.9642491	2.938583	2.8270488			2.8319676	2.8289833	2.6465895	1.6842012	1.7246361	3.767953	3.6659977	2.5688202	2.890462125	2.7197268	2.705820656	4.000715839	1.956656596	--	--	--	Y	Y	--	--	--	--	--	--
1291	At4g11070	WRKY family transcription factor	A015449_01	2.4901106	2.1951277	3.8368576	5.198982	4.4256253	3.805558					1.9211848	2.7238631	1.6795778			1.0320809		0.44521734	3.6587102	2.32252395	1.052292013	2.704925922	--	--	--	--	--	--	--	--	--	--	--	--	--
3737	At5g56970	cytokinin oxidase family	A016648_01	2.0553863	1.3774213	3.4494915	3.6647985	5.027846	4.019762	0.5845809	1.7800413			2.721095	3.0624602	1.7268535	2.830353				2.8519783	3.265784267	2.03704435	2.469728267	2.704005215	2.596798352	0.183696062	--	--	--	Y	--	--	--	--	--	--	--
10525	At4g38400	expansin protein family (EXPL2)	A014930_01	2.8357608		2.1181023	1.0008498	3.959337	3.135261	1.9143018		3.3888657		3.1459732	3.1880844	2.6747243		1.8933071		2.714929	3.1358635	2.60986218	2.909306275	2.604705975	2.7004123	4.231564667	2.837166515	1.548387097	0.806451613	--	Y	Y	Y	--	--	--	--	--
25868	At2g47780	expressed protein	A006823_01			0.13665543	1.9558655	3.1926792	1.5995452	2.898553	3.34758	2.402919	3.8450418	2.91364	3.385031	3.649108	3.6247737	0.009599365	2.9335945	3.135683	4.1642036	1.721186333	3.132127467	2.919493694	2.699654518	4.401773053	3.863739898	1.25	1	--	Y	Y	Y	Y	--	--	--	--
10623	At5g60800	heavy-metal-associated domain-containing protein	A016118_01			2.1064355	2.3839648	2.4919975	2.9352453			2.6380923		2.602714	3.4519908	2.7266855				2.225481	3.415672	2.479410775	2.897599033	2.7892795	2.69782787	2.017254085	0.420687336	--	--	--	Y	--	--	--	--	--	--	--
5774	At4g39640	gamma-glutamyltransferase -related	A013803_01	2.0367596	1.870767	3.2472935	3.446927	2.9802687	3.0685694		2.414068	2.54463	1.9550288	3.3660872	3.2544522	2.3771856	2.2162406	2.604485	2.389655	2.916639	3.1706202	2.775097533	2.70685324	2.6124709	2.697628047	5.020345168	4.030380502	0.709302326	0.73255814	--	Y	Y	--	--	--	--	--	Y
24570	At5g51440	heat shock protein, putative	A017712_01	0.52716964	0.54006004	2.479211	2.3498905	2.8872154	2.7684922	1.0747339	1.578329	3.2618506	3.265385	4.3865404	3.4554114	2.7929041	2.531283	3.1576948	3.067907	4.330885	4.0611005	1.925339797	2.837041717	3.323629067	2.69533686	4.465510381	2.96114257	--	--	--	Y	Y	--	--	--	--	--	--
1799	At4g14365	expressed protein	A021060_01	1.9744681	1.7656362	2.7686265	2.3265412	3.398033	2.9960346	2.1105478	1.7850538	3.4986916	2.9284124		4.38077	2.7401342	2.6895592	2.2508092	1.7892505		3.6705968	2.538223267	2.94069512	2.62806998	2.692072819	5.847171062	3.575402359	--	--	--	Y	Y	--	--	--	--	--	--
18915	At5g21482	FAD-linked oxidoreductase family	A005850_01	0.43533707	0.5573017	2.7333045	2.5617216	3.503577	1.1814919		2.1494482	3.1758664	1.9225249	3.0881891	2.645588	3.5127537	3.2601852	4.0469475	2.4729736	4.3906517	4.1189804	1.828788962	2.59632332	3.633748683	2.691578969	--	--	--	--	--	--	--	--	--	--	--	--	--
15413	At5g54490	calcium-binding protein, putative	A017969_01	2.4970872	2.4183283	3.7474985	3.7534645		3.5182097	2.5018806	2.7352157	2.8309052	1.8006499	3.8069952	3.5173965	1.7957482	1.7925335	2.1173139	1.7279049	2.501602	2.5156064	3.18691764	2.865507183	2.07511815	2.681078835	5.364128089	3.859315827	--	--	--	Y	Y	--	--	--	--	--	--
9175	At4g16890	disease resistance protein (TIR-NBS-LRR class), putative	A025856_01							1.7350233	1.5373049			2.7976062		2.33809	3.1242955			3.7343152	3.4976528	#DIV/0!	2.023311467	3.173588375	2.680612557	-0.066487964	0.563883422	--	--	--	--	--	--	--	--	--	--	--
2425	At1g50460	hexokinase -related	A001436_01	1.7918875	2.102541	2.0492663	2.2672346	2.7515664	2.6788921	2.907494	2.584134	2.259531	2.7965271	3.326527	3.5025842	2.8798854	2.786514	1.8789376	2.478347	2.960713	4.1191664	2.27356465	2.896132883	2.8505939	2.673430478	2.072501873	1.478052006	--	--	--	Y	Y	--	--	--	--	--	--
18608	At1g77890	expressed protein	A001415_01			1.966169	2.5637608	2.4606519	2.1524084					2.8289492		2.8222928	2.593413	2.300952		3.2797437	3.7397041	2.285747525	2.8289492	2.94722112	2.67080449	1.284555275	0.842478905	--	--	--	Y	--	--	--	--	--	--	--
18342	At3g57880	C2 domain-containing protein	A025818_01	2.2707336	1.9313557	2.4577618	2.4941733	3.2820148	2.4761953	3.4561298	3.2188401	3.1307118	2.3567019	3.549977	2.4677997	2.1070085	1.981847	2.3515353	1.8282038	3.3952572	3.2310216	2.485372417	3.030026717	2.4824789	2.665959344	3.131542267	1.644630129	--	--	--	Y	Y	--	--	--	--	--	--
10844	At5g41100	expressed protein	A018903_01	2.6601083	1.9867961	3.6165283	3.4672554	3.6589906	3.293296	2.7558446	2.5185711	2.9729242		3.32962	3.4047544	2.0152543	2.0725482	2.159596	1.4959471	1.6183399	2.2302997	3.113829117	2.99634286	1.931997533	2.662157306	4.202945509	2.611850033	--	--	--	Y	Y	--	--	--	--	--	--
26368	At3g54200	expressed protein	A011864_01	2.3829217	1.829237	3.0813234	3.2011604	3.210689	3.2965524	2.8535843	2.450329	2.6346843	2.5990226	3.3025575	2.3723245	2.290182	2.2003763	1.9253328	2.0024793	3.0223107	3.238416	2.833647317	2.7020837	2.446516183	2.660749067	3.104923482	1.724756089	--	--	--	Y	Y	--	--	--	--	--	--
2374	At1g76900	F-box containing tubby family protein	A000801_01	0.399926	0.33392143	1.330368	0.92154926	1.7845293	1.7140118	2.000957	0.7113495	3.3566647	4.3388324	3.4278097	4.363282	3.0485942	4.0458045	3.6078615	3.0097423	5.2879915	4.199213	1.080717632	3.033149217	3.8665345	2.660133783	-0.427669278	-0.247366303	--	--	--	--	--	--	--	--	--	--	--
5537	At3g14370	protein kinase family	A011137_01			2.2124016	2.9542139	3.3396773	3.1313403						1.6604441							2.909408275	1.6604441	#DIV/0!	2.65961544	3.403558447	0.038716788	--	--	--	Y	--	--	--	--	--	--	--
26934	At5g52410	expressed protein	A017896_01			2.990017	2.7207851	3.8067818	1.5108026		1.5284772	2.7295318	2.403192	3.2330925	1.2340969	3.4223628	2.4286816		2.2237883		4.335151	2.757096625	2.22567808	3.102495925	2.658981585	3.261316271	2.594704838	--	--	--	Y	Y	--	--	--	--	--	--
19564	At3g56790	hypothetical protein	A012821_01			2.1548233	2.1312242	4.6955247	2.4186897	0.5664984	1.4839681	3.3002958		3.3589513	2.143374	3.239901	2.7904415	1.9032526	1.7420702	4.360593	3.5864468	2.850065475	2.17061752	2.937117517	2.65840364	--	--	--	--	--	--	--	--	--	--	--	--	--
21406	At2g46310	AP2 domain transcription factor, putative	A007922_01	1.1766967	0.50142854	2.7616272	2.5384147	3.6305206	3.258567	1.8947868	1.9855005	3.3236532	3.7055678	2.3384678		3.3659441	3.1008735	2.486397	2.5751307	2.9262345	3.5710673	2.311209123	2.64959522	3.004274517	2.655345761	4.446095774	3.854950756	2.452830189	0.943396226	--	Y	Y	Y	--	--	--	--	Y
15239	At5g15040	hypothetical protein	A016497_01	1.3685261	0.6869215	1.1994698	1.63591		1.9922303	2.348143	2.3818667	2.7187743	2.9273014	3.5345135	2.82492	4.406018	3.249554	2.570678	2.663947	4.2351794	4.3867946	1.37661154	2.78925315	3.585361833	2.654749859	--	--	--	--	--	--	--	--	--	--	--	--	--
16395	At1g34050	ankyrin repeat protein family	A002633_01	1.1990528		2.0527198	2.8550982	3.833145	3.380115		1.8296956	3.129564				2.4604197	2.3477993	2.6594536	2.429463	3.1762497	3.1375844	2.66402616	2.4796298	2.701828283	2.653104623	--	--	--	--	--	--	--	--	--	--	--	--	--
22208	At5g51460	trehalose-6-phosphate phosphatase (TPPA)	A017078_01			1.5524112	1.7244378	2.435267		2.8941305	2.5635736	3.386494	2.8206296	2.746921	2.4920685	2.9201705	2.846257	1.899671	1.3625818	4.0601177	4.0172224	1.904038667	2.817302867	2.8510034	2.64813024	2.570541763	1.681341256	0.941176471	1.215686275	--	Y	Y	--	Y	--	--	--	--
5179	At2g39040	peroxidase, putative	A006720_01	2.2323823	1.5822085	4.2955933	0.55447245	2.623756	1.5980161	1.8474538	2.063796	1.6198932		4.399748	1.040023	4.6079097	3.6941648	2.7676203	1.6592984	5.0634594	3.3485126	2.147738108	2.1941828	3.5234942	2.646959285	-2.515982424	-0.202203259	0.485436893	1.145631068	--	--	--	--	Y	--	--	--	--
11570	At1g65500	expressed protein	A000045_01	2.0428286		3.5790815	3.481479	3.3239381	2.848615	2.0735044	1.7690259	3.0300953	1.641229	2.694567	2.3707664	2.314671	2.548313	2.022716	2.0881038	3.286316	3.8268712	3.05518844	2.263198	2.681165167	2.643654188	5.748193804	4.460171563	0.577114428	0.517412935	--	Y	Y	--	--	--	--	--	--
21388	At2g22810	1-aminocyclopropane-1-carboxylate synthase 4 (ACC synthase 4) (ACS4)	A007216_01			1.8883661	1.8555177	3.9418492	2.062653			3.0994632		3.3444402		4.1769114	3.4433432		1.912253		0.6574317	2.4370965	3.2219517	2.547484825	2.63822287	0.247148242	-0.109483328	--	--	--	--	--	--	--	--	--	--	--
13982	At1g66080	expressed protein	A001653_01	1.0448016		1.4500034	2.1928735	1.1296655		1.8338786	1.9740528	3.034537		2.853875	2.9622948	3.2459033	3.7574048	2.980829		4.375306	4.050001	1.454336	2.53172764	3.68188882	2.634673307	0.975249003	0.782586664	--	--	--	--	--	--	--	--	--	--	--
17474	At5g11180	glutamate receptor family (GLR2.6)	A015612_01			3.047055	2.4066923	2.9656608	2.8725934				2.5784059	2.8531816	3.1317215	1.7898182	2.0615284					2.823000375	2.854436333	1.9256733	2.634073011	-0.005638712	-0.020079418	--	--	--	--	--	--	--	--	--	--	--
15639	At3g15210	ethylene responsive element binding factor 4 (ERF4)	A020772_01	1.8966105	1.9078113	2.3160808	2.501929	2.9918346	2.8698506	2.9465895	3.1635604	3.40364	4.1530914	3.329207	3.6045578	1.9008496	1.9821558	0.96731263	1.0356195	3.1187181	3.3128204	2.414019467	3.433441017	2.052912672	2.633457718	3.518192728	2.939135706	1.179368745	0.896073903	--	Y	Y	Y	--	--	--	--	--
684	At2g30440	signal peptidase I -related	A008538_01	1.2146437	1.8467263	1.9514536	2.4653273	1.867544	2.1336675	2.3170166	2.6372707	2.31816	3.2972445	3.3408031	3.793236	2.5023048	3.1418781	1.909631	2.5689168	3.687728	4.381352	1.913227067	2.950621817	3.03196845	2.631939111	--	--	1.10483871	0.758064516	--	--	--	Y	--	--	--	--	--
15537	At4g15420	PRLI-interacting factor K	A019590_01	1.3847631		2.0594544	2.0686083	1.3141694	1.3079298	2.3155084	2.6075647	2.6987743		3.5774078	2.8565054	2.9697714	2.7232826	3.3829174	3.6651487	3.545467	3.609667	1.626985	2.81115212	3.31604235	2.630433731	1.099368847	1.296814418	1.68115942	1.101449275	--	Y	Y	Y	Y	--	--	--	--
8175	At4g24900	expressed protein	A014872_01		1.0986923			2.1252503	0.9075766		3.257493	2.4283075			2.2744484	2.548041	2.3258562			5.6774235	3.6584172	1.377173067	2.6534163	3.552434475	2.6301506	0.685338285	-0.67800038	--	--	--	--	--	--	--	--	--	--	--
21770	At3g14200	DnaJ protein family	A011728_01	1.5460948	0.9910406	1.9450395	2.338149	2.171443	2.0758152	3.0484831	2.8735263	3.4120555	2.6660364	4.3687916	3.4023187	1.9825072	2.4346967	2.7268727	2.4416976	3.2788868	3.5607998	1.844597017	3.295201933	2.7375768	2.625791917	1.756188517	0.693019887	--	--	--	Y	--	--	--	--	--	--	--
9473	At1g16670	protein kinase family	A003156_01	2.0227182	0.16999869	3.0471504	3.324852	3.0620074	3.0227027	2.2798996	2.4756827	2.1527236		2.848794	3.1583617	2.921138		1.8140427	1.9088802	3.470578	4.320755	2.441571565	2.58309232	2.88707878	2.625017806	3.264983488	2.527526726	--	--	--	Y	Y	--	--	--	--	--	--
24553	At5g60270	receptor like protein kinase	A016928_01	2.0919225		3.136397	2.048246	3.5975246	2.2459712													2.62401226	#DIV/0!	#DIV/0!	2.62401226	3.999025208	2.383265461	--	--	--	Y	--	--	--	--	--	--	--
2138	At4g18010	inositol polyphosphate 5-phosphatase II (IP5PII)	A025833_01			3.0605776	2.9598737	3.912517	2.1039777					3.0044613	3.2189562	2.5241396	1.5406781		0.587751		3.306549	3.0092365	3.11170875	1.989779425	2.62194812	2.615772098	1.708258294	1.325581395	1.069767442	--	Y	Y	Y	Y	--	--	--	--
11362	At1g31360	DNA helicase (recQl2), putative	A025255_01	1.2858342		1.3889996	1.8499695	1.4676409	1.2191181	2.8069997	1.9605881	2.7325249	2.8058667	2.884459	3.242637	3.9609656	3.6648073	2.842312	1.3723994	4.39116	4.654893	1.44231246	2.7388459	3.48108955	2.619480882	-0.13895799	-0.819149326	--	--	--	--	--	--	--	--	--	--	--
5773	At4g37720	hypothetical protein	A013779_01	2.5567982	1.8503301	3.7085752		2.3957694			2.8633118	2.0421422			3.0714765	2.5651326	2.2174258				2.9059021	2.627868225	2.658976833	2.562820167	2.61768639	--	--	--	--	--	--	--	--	--	--	--	--	--
13235	At5g62470	MYB96 transcription factor-related protein	A005719_01	2.513383		2.6484003	3.0739439	4.3647084	3.027548	1.9181406	1.7688774	2.816828		2.9004126		2.1427171	1.3632882				2.8724847	3.12559672	2.35106465	2.126163333	2.617561017	5.522063408	1.413186202	1	1	--	Y	Y	Y	Y	--	--	--	--
22130	At5g08780	expressed protein	A015623_01	2.026222	2.3361235	3.2246637	3.2340937	3.1383073	3.1927156		1.5253203	2.3645837	3.35536	3.751322	3.3778677	2.4035401	2.7963555	0.38192153	1.8274019	2.916274		2.858687633	2.87489074	2.065098606	2.615754533	--	--	--	--	--	--	--	--	--	--	--	--	--
13462	At1g26970	protein kinase, putative	A023159_01	0.8163149	-0.28299168	2.0401356		5.0924754	1.1673352	3.4433508	3.962067					3.9387941	3.9675658	3.1304817	1.791483		2.3217993	1.766653884	3.7027089	3.03002478	2.61573426	1.141635549	1.244514539	--	--	--	Y	Y	--	--	--	--	--	--
4019	At5g47230	ethylene responsive element binding factor 5 (AtERF5)	A005934_01	1.8851198	2.5515	1.8993318	3.5119345	2.6513233	4.008646	1.6651541	2.426682	1.6085266	4.712205	2.5430408	4.1782236	1.401002	3.0220141	0.4252009	2.4440887	2.1972082	3.8862572	2.751309233	2.855638683	2.229295183	2.612081033	3.415349448	1.330514046	0.820630372	1.135816619	--	Y	Y	--	Y	--	--	--	--
21974	At4g34440	serine threonine protein kinase -related	A014002_01						1.0721308		1.3596859					3.5962973	3.2791784			2.5136392	3.8501744	1.0721308	1.3596859	3.309822325	2.611851	1.420076551	1.159638243	--	--	--	Y	Y	--	--	--	--	--	--
586	At2g25690	senescence-associated protein -related	A007350_01			2.608419	2.6577938	3.1010416	2.6375988			2.7702427		3.321631	3.076378	2.6574821	2.3859243	1.960878	1.7903631	1.726028	3.2416687	2.7512133	3.0560839	2.293724033	2.610419162	2.500575003	1.160869778	--	--	--	Y	Y	--	--	--	--	--	--
10755	At5g63160	expressed protein	A018012_01	1.9434438	2.97019	1.0619423	3.4444482	2.344471	3.4580865	3.1024227	3.932304	0.98441786	3.6845872	3.1257796	4.1253986	1.7156324	3.0018003	0.6598726	2.1950977	1.980368	3.250877	2.537096967	3.15915166	2.133941333	2.61006332	--	--	--	--	--	--	--	--	--	--	--	--	--
6739	At1g67270	Genomic sequence for Arabidopsis thaliana BAC F1N21 from chromosome I	A025565_01			2.4486868	2.4346182	3.1521041	2.364323													2.599933025	#DIV/0!	#DIV/0!	2.599933025	1.800104356	2.835377702	--	--	--	Y	--	--	--	--	--	--	--
16589	At1g66760	MATE efflux protein - related	A004859_01	2.7727692	2.2930112	2.320985	2.2471936	2.9748409	2.7812827	3.4297595	3.1084964	2.5132778		3.5833857	3.2455347	2.3615296	2.2794151	0.6541503	0.5938892	3.3920162	3.627168	2.565013767	3.17609082	2.1513614	2.598747359	2.839259065	1.026483449	--	--	--	Y	Y	--	--	--	--	--	--
8128	At4g23610	expressed protein	A013768_01	1.7802491		1.6489404	2.4636633	3.858693	2.9509594							2.8893285						2.54050104	#DIV/0!	2.8893285	2.59863895	3.703391137	1.434017282	--	--	--	Y	--	--	--	--	--	--	--
1127	At4g18200	purine permease family	A013080_01	2.5860038	2.2662942	3.0625448	3.5254412	3.4158459	3.4427125	2.2682104	2.3146415	2.5053997	2.2547488		3.4734437	2.5556996	2.6506383	0.84380025	0.83281237		3.5481489	3.049807067	2.56328882	2.086219884	2.59664912	--	--	0.510638298	0.510638298	--	--	--	--	--	--	--	--	--
8636	At2g36220	expressed protein	A020139_01	1.9985499	2.2749758	2.3939233	2.253134	2.8927007	2.9602356	2.372079	2.6659164	2.700766	2.177945	2.6853044	3.2169793	2.3067956	2.4526217	1.5724667	1.9646009	3.6691842	4.162606	2.462253217	2.63649835	2.68804585	2.595599139	2.940348933	2.490463544	1.186131387	0.572992701	--	Y	Y	Y	--	--	--	--	--
2412	At1g04570	expressed protein	A001603_01	1.2088661		2.024672		1.8041711	2.1733022			2.4561453		3.3940427	2.5861413	3.5362604					4.1762543	1.80275285	2.812109767	3.85625735	2.595539489	--	--	1	1	--	--	--	Y	Y	--	--	--	--
22069	At4g34280	Arabidopsis thaliana DNA chromosome 4, BAC clone F10M10 (ESSA project)	A015118_01	2.2740445	1.8156128	2.2559495	2.9941344	3.170957	2.450746	2.8836858	2.684305	3.05817	2.876936	3.16111	2.5465674	2.727361	2.5829134	1.860952	1.113214	3.3620849	2.8739605	2.493574033	2.868462367	2.420080967	2.594039122	--	--	--	--	--	--	--	--	--	--	--	--	--
7255	At1g76640	calmodulin-related protein, putative	A003484_01	4.028852	1.7493795	2.6876657	2.0411193	5.527217	3.5800762			2.6210513		1.9821526	2.6573455	2.360315		1.4983233	0.13497601		2.8514307	3.269051617	2.420183133	1.711261253	2.593838778	6.490795981	0.792135175	--	--	--	Y	--	--	--	--	--	--	--
897	At3g50650	scarecrow-like transcription factor 7 (SCL7)	A010841_01	1.7057511	1.2255217	3.7477949	3.4306216	4.2043304	3.3854582	1.7946955	1.3479787	2.7970293	2.6554725	3.7368274	3.415375	1.9599528	1.7189934		1.5312877	2.396132	3.0077562	2.949912983	2.624563067	2.12282442	2.591822259	-0.450237144	-0.37305073	0.576576577	0.720720721	--	--	--	--	--	--	--	--	--
8719	At1g01730	expressed protein	A020489_01	1.1256499	2.1783895	1.2631177	1.3899115	1.587111	1.6510546	3.338778	3.783165	2.4991186	3.3203378	2.8330433	3.4859936	3.2690032	3.3855965	2.0019581	2.1812255	3.6734874	3.685405	1.532539033	3.210072717	3.032779283	2.591797011	2.134044688	2.970073846	--	--	--	Y	Y	--	--	--	--	--	--
17043	At3g25740	methionine aminopeptidase -related	A010328_01			1.8257331	2.306173	1.5318897		2.7571542	2.5839005					2.5613708	2.3921528	2.608472	2.513378	3.8578591	3.5705895	1.887931933	2.67052735	2.9173037	2.591697518	1.55380549	1.426518048	--	--	--	Y	Y	--	--	--	--	--	--
23784	At3g48240	hypothetical protein	A008919_01					1.3509357		2.7354226	2.6882615	2.2998738				2.9749255	2.373007			2.5238457	3.7682614	1.3509357	2.5745193	2.9100099	2.58931665	--	--	--	--	--	--	--	--	--	--	--	--	--
20555	At5g07000	sulfotransferase family	A025182_01	2.3373363	1.9596394	1.7554741	1.4476948	3.4706533	2.5721974		3.2502346	3.1447573		3.7027478	2.595695	2.8551426	2.791918	0.6970092	0.30649772	4.2818813	4.223147	2.257165883	3.173358675	2.525932637	2.587001614	0.087779863	0.864385654	--	--	--	--	--	--	--	--	--	--	--
14007	At1g63880	disease resistance protein (TIR-NBS-LRR class), putative	A001772_01			2.07473	0.78231007	3.2678487	0.6046886			3.0337422		2.993119		4.267521					3.6636968	1.682394343	3.0134306	3.9656089	2.585957046	-0.257077976	0.418730984	--	--	--	--	--	--	--	--	--	--	--
23780	At3g63440	cytokinin oxidase family	A008925_01	1.5344083		3.1422212			2.587765		2.1608047	3.414025	3.073011			3.191479			1.5791792	2.2783113	2.8789105	2.421464833	2.882613567	2.48197	2.58401152	3.14856414	1.391892497	--	--	--	Y	Y	--	--	--	--	--	--
26468	At4g18890	expressed protein	A013010_01	2.3166664	1.9447758	2.7643769	3.3135364	3.3668938	3.6849124	2.4149203	2.3851402	2.7631276	2.9925225	3.2716804	2.5550115	1.9123533	2.11432	1.6480486	1.9090259	2.5133424	2.624011	2.89852695	2.730400417	2.120183533	2.583036967	3.111767318	1.405565275	--	--	--	Y	Y	--	--	--	--	--	--
17529	At5g05340	peroxidase, putative	A015980_01			0.31298858	0.50627065					2.5296676				2.9972613	2.9251823	2.5794852	2.3727405	5.0723886	3.9378495	0.409629615	2.5296676	3.314151233	2.581537137	2.671673704	4.852572915	--	--	--	--	Y	--	--	--	--	--	--
14804	At3g57540	expressed protein	A012335_01	3.2628138	2.333082	2.8392668	1.8437369	2.2143002	2.0981607	1.6293656	2.9394016	3.2079606			1.2193016	3.299797	3.5811446	1.7479055	0.70328075	4.750876	3.5848818	2.4318934	2.24900735	2.944647608	2.578454716	2.890401455	1.812196135	--	--	--	Y	Y	--	--	--	--	--	--
2621	At1g69840	expressed protein	A003710_01	0.7100662	1.2396508	1.3335804	2.1273637	2.3348422	2.4183228	2.3173256	2.2732542	2.6456199	2.6600435	4.171717	4.551189	3.16859	2.0377157	2.2000184	2.6482384	2.8736703	4.6782417	1.693971017	3.103191533	2.934412417	2.577191656	5.308199587	3.162192465	--	--	--	Y	Y	--	--	--	--	--	--
23657	At2g36450	C-repeat/DRE binding protein, putative	A007796_01	0.90800065		1.7400572	1.8545873	2.0520835	2.0181723		2.2316034	2.3669815	2.6135218	3.020955	3.2367265	3.8772798	3.2041392	1.5067494	1.53779	4.464704	4.5502625	1.71458019	2.69395764	3.19015415	2.573975878	-0.040969535	-0.04260417	--	--	--	--	--	--	--	--	--	--	--
9034	At3g26200	cytochrome P450 71B22	A025066_01		0.41900977	1.9330021	1.8789887	2.5775084	2.4589763	2.5327475	3.4019125	3.51009	1.6764398	4.1309204	3.5364287	3.3164237	3.1537251	1.4462062				1.853497054	3.13142315	2.638785	2.569455655	1.239134692	-0.468663944	--	--	--	Y	--	--	--	--	--	--	--
22726	At2g02955	Arabidopsis thaliana BAC IG002N01	A023169_01	1.5599853	1.6311464		2.281072	3.523512		2.6898592	1.4628549	2.688551		4.104241		2.6119113	2.8080099	3.121288	2.3429568			2.248928925	2.736376525	2.7210415	2.568782317	--	--	--	--	--	--	--	--	--	--	--	--	--
15758	At5g46710	expressed protein	A022873_01	2.4682183	2.510729	2.9812365	2.7940474	3.457136	1.797465	3.0989788	3.5422447	2.7268534	1.9020011	2.3351548	0.97705007	2.3630254	2.4876258	2.222289	1.8028278	3.5861404	3.1379201	2.6681387	2.430380478	2.599971417	2.566163532	3.741645758	2.203637273	--	--	--	Y	Y	--	--	--	--	--	--
719	At3g07090	expressed protein	A008983_01	1.691789	1.7434741	2.596419	2.6266105	2.6125345	1.7575332	1.5739475	2.2321298	3.0536478			3.710839	2.6359732	3.348802	2.8213818	2.695699		3.2577062	2.171393383	2.642641025	2.95191244	2.55723244	1.467437803	1.202892948	--	--	--	Y	Y	--	--	--	--	--	--
16057	At5g56030	heat shock protein 81-2 (HSP81-2)	A025990_01	1.8560426	2.2184534	1.739268	2.2191827	1.6129693	2.0874176	2.8511581	2.8831499	1.5849527	3.1944482	3.330736	3.3793602	2.3923726	2.8741639	2.263225	2.8557563	3.1518335	3.5130715	1.9555556	2.870634183	2.841737133	2.555975639	-0.129701376	0.209648875	--	--	--	--	--	--	--	--	--	--	--
6093	At5g42010	expressed protein	A017674_01	1.6517329	1.3005247	2.8550656	1.8271669	2.4853234	1.7088662	3.132507	2.6183147	3.5144885			3.6414967	3.2141514	1.4895111	2.9948454	2.2056308	4.483623	1.748735	1.971446617	3.226701725	2.689416117	2.554498956	3.43213751	2.149350047	--	--	--	Y	Y	--	--	--	--	--	--
12867	At5g61040	expressed protein	A015637_01			2.7823641	2.4802604	2.8303423	3.2673695			1.6927792	2.553305	3.132264	3.3802788	1.8032957	1.8509719			2.1213555	2.7245078	2.840084075	2.68965675	2.125032725	2.551591183	-0.444867047	-0.602613215	--	--	--	--	--	--	--	--	--	--	--
709	At2g18190	AAA-type ATPase family	A008555_01	1.4603242	1.3376828	2.55139	3.2331822	4.660867	2.6597116	1.6452073	2.8290317	3.1769333	2.3438556	2.8761048	2.9490817	2.5622442	1.5788699	1.6535017	2.986748		2.820345	2.6505263	2.6367024	2.32034176	2.548534176	6.370540518	6.7963599	--	--	--	Y	Y	--	--	--	--	--	Y
12234	At3g24780	hypothetical protein	A009058_01	1.9517058		2.2127202	1.1267099		0.826215	4.188743	3.285522	4.522401	0.7009426	1.187114	0.22004865	4.126009	1.7917824	4.720473	2.2332828	4.168016	3.4929543	1.529337725	2.350795208	3.42208625	2.547164978	1.088702937	0.704952728	--	--	--	Y	--	--	--	--	--	--	--
1474	At5g52050	MATE efflux protein - related	A017325_01			2.556266	1.9175888	5.487889	3.2753346	1.436099				3.4278111	3.5067785	0.43190587			0.8770039			3.3092696	2.790229533	0.654454885	2.546297419	8.24053946	5.057548083	--	--	--	Y	Y	--	--	--	Y	--	--
16889	At3g23090	expressed protein	A009045_01	1.1961485	1.8099781	2.5229554	2.402373	1.4972	1.4233232	2.7102828	2.7521405	2.16262	2.1589673	2.6709702	2.973833	3.3847494	3.0667677	2.8916957	2.8233602	3.7133043	3.665295	1.808663033	2.571468967	3.257528717	2.545886906	-0.167266478	0.713269021	--	--	--	--	--	--	--	--	--	--	--
27506	At3g51895	sulfate transporter ATST1	A024694_01			2.4250937	-1.9726174	3.9257488			2.1155334	2.9042418	2.3206906	3.3358579		4.264435			2.107865		4.0273128	1.459408367	2.669080925	3.4665376	2.54541616	3.348582888	5.283395096	--	--	--	Y	Y	--	--	--	--	--	--
14038	At1g01770	expressed protein	A003161_01					-0.23565815				2.561129			1.0363804	3.4674397	3.4061244			3.898232	3.6674798	-0.23565815	1.7987547	3.609818975	2.543018164	1.04403223	2.611009852	--	--	--	--	Y	--	--	--	--	--	--
25273	At2g47000	P-glycoprotein, putative	A025988_01			1.9191608	2.0058975	2.6584327	2.448846		1.4593053	2.512195	2.9952261	2.383394	2.5821733	2.5766644	2.7822354	2.6050947	2.7858214	3.0285778	3.378076	2.25808425	2.38645874	2.859411617	2.541406693	3.097162453	2.53801089	3.846808511	1.004255319	--	Y	Y	Y	Y	--	--	--	--
10865	At2g32030	GCN5-related N-acetyltransferase (GNAT) family	A019864_01	3.102717	2.3619242	3.2202568	3.292596	4.3027024	4.1419544		2.4424984	2.1861393	2.0013435	2.1692924	1.8233967	1.9628389	2.075259	0.40949506		2.726132	2.4062762	3.4036918	2.12453406	1.916000232	2.539051391	5.344673425	2.267971941	0.91011236	0.438202247	--	Y	Y	--	--	--	--	--	--
15541	At4g05020	NADH dehydrogenase - related	A019584_01	1.9367616	1.6853906	2.6265383	2.042211	2.9432142	2.7679036	1.9909899	2.3483415	2.9255157	2.599412	3.0066578	2.2640455	2.967728	2.6872015	2.782611	2.2158523	2.986507	2.9218378	2.333669883	2.522493733	2.7602896	2.538817739	3.602322329	2.58669594	--	--	--	Y	Y	--	--	--	--	--	--
22450	At5g22860	prolylcarboxypeptidase-related protein	A019708_01	0.59831995	0.41608828			2.509322	1.5325209		1.9399219	3.7568083		2.5984876		4.6933665	2.9278543		2.0460231	3.753387	3.6907268	1.264062783	2.7650726	3.42227154	2.538568886	2.126325136	3.970499946	--	--	--	Y	Y	--	--	--	--	--	--
10128	At3g53960	transporter-related protein	A011285_01			2.820164	2.7981968	3.0983512	2.713797			1.9833829				1.8062494						2.85762725	1.9833829	1.8062494	2.536690217	2.51587871	2.304717152	--	--	--	Y	Y	--	--	--	--	--	--
21030	At1g05030	Arabidopsis thaliana chromosome 1 BAC T7A14 sequence	A003445_01			1.3136977	2.18657	1.8817645	2.4019558				2.5243752	2.5864887	1.9145657	3.327185	3.038919			3.2887676	3.4001617	1.945997	2.341809867	3.263758325	2.5331319	0.95575696	0.170889843	--	--	--	--	--	--	--	--	--	--	--
24643	At5g17670	expressed protein	A018781_01	0.8638127	1.0266572	1.2836821	3.0861814	1.788782	2.2408333	2.4892433	2.7728074	3.189446	3.5964818	2.9383307	4.468339	1.234306	2.045027	2.7904336	3.6661756	2.7620199	3.3526585	1.71499145	3.242441367	2.6417701	2.533067639	-0.268166171	-0.866133631	--	--	--	--	--	--	--	--	--	--	--
22628	At2g06630	hypothetical protein common family	A022083_01								1.5151029					2.7165155	2.458981		1.9711084	2.3463674	4.1897006	#DIV/0!	1.5151029	2.73653458	2.532962633	0.064865117	0.143339939	--	--	--	--	--	--	--	--	--	--	--
20860	At1g69660	hypothetical protein	A001504_01	0.82427996	0.9374617	2.4426637	2.6158316	4.182566	1.0486721	3.1567743	2.4423308	3.4841814	1.5608394			2.647657			2.6592224	3.7538507	3.668319	2.008579177	2.661031475	3.182262275	2.530332147	0.54563872	0.520844327	--	--	--	--	--	--	--	--	--	--	--
18028	At2g03170	E3 ubiquitin ligase SCF complex subunit SKP1/ASK1 (At14), putative	A021609_01			3.614969	2.6137598	3.6814268	2.7705774					2.11142			2.1852674	0.7241159				3.17018325	2.11142	1.45469165	2.5287909	0.073099079	-0.203157347	--	--	--	--	--	--	--	--	--	--	--
23844	At3g24090	glutamine:fructose-6-phosphate amidotransferase -related	A009768_01			1.9633502	1.8125433	2.7875865	0.71888477		2.4311924	3.1398554	2.8263776	2.8819375	2.201782	2.9965124	2.0134897			3.5602832	3.4845574	1.820591193	2.69622898	3.013710675	2.524488644	3.663282266	1.40329874	--	--	--	Y	Y	--	--	--	--	--	--
3830	At5g14700	cinnamoyl-CoA reductase-related	A017426_01	3.2711258		3.097521	3.735626	4.6669292	5.3499722					-1.2973424	2.6648836	1.1951319	0.9208749		1.1354748		3.0224366	4.02423484	0.6837706	1.56847955	2.523875782	6.495216866	2.60254833	--	--	--	Y	--	--	--	--	--	--	--
26906	At5g03690	fructose-bisphosphate aldolase, putative	A018175_01			2.048091	2.0221586	2.08598	1.8698891		1.9848931	2.1898854	2.0571523	2.4924872	2.298077	3.3246818	2.8719828	2.2737126	2.8863966	3.7238297	3.645906	2.006529675	2.204499	3.121084917	2.518341547	1.734036512	1.438476078	--	--	--	Y	Y	--	--	--	--	--	--
16925	At3g27620	alternative oxidase 1c, mitochondrial (AOX1C)	A009407_01			2.2273853	3.027296	3.4508781	2.780643			3.20786	1.9927187	1.7385732	2.0126588	2.7992282			2.0623722	2.500752	2.39357	2.8715506	2.237952675	2.4389806	2.516161292	0.952819317	0.192844545	--	--	--	--	--	--	--	--	--	--	--
11170	At5g53050	hydrolase, alpha/beta fold family	A022975_01	2.815188		2.7152352	2.0831523	3.4944787		3.0673037	2.3650367	2.7836013	1.8549215	2.9829228	2.7389688	2.7594914		0.8966651	0.53276527	3.2153387	3.408991	2.77701355	2.6321258	2.162650294	2.514270698	3.535952214	1.464525519	--	--	--	Y	Y	--	--	--	--	--	--
14969	At4g33525	metal-transporting P-type ATPase, putative	A013130_01	1.604522	1.0786544	1.6750183	1.9314741	2.5025852	2.5085175	1.7992334	2.987009	2.8481631		1.2654246		3.5916948	3.4777129	2.1791599	2.291758	4.093535	4.380623	1.883461917	2.224957525	3.335747267	2.513442825	3.112105677	2.102551838	--	--	--	Y	Y	--	--	--	--	--	--
20784	At1g14490	hypothetical protein	A001118_01	0.37969273	0.17565371			1.4985553		2.1785367	1.398922	2.8155355				3.7440722	3.7400784		2.8140802	6.378702		0.684633913	2.130998067	4.1692332	2.512382874	0.026403577	-0.121848614	--	--	--	--	--	--	--	--	--	--	--
8875	At2g14960	auxin-regulated protein -related	A023475_01		-0.2474112	2.0543122	2.5050478	4.062711	5.1156497	-0.34054124		3.261986		1.0902025	4.904083	2.612791	2.52848		1.9626955	1.3187479	4.3175354	2.6980619	2.228932565	2.54804996	2.510449254	6.086227071	2.326944474	--	--	--	Y	Y	--	--	--	--	--	Y
20840	At1g19210	AP2 domain transcription factor, putative	A001213_01	2.9023614		2.8083262	1.6358567	6.5666533				2.9528034				0.65502673	0.70011944	2.6995847	1.6601175			3.4782994	2.9528034	1.428712093	2.508983263	6.181487918	2.685687381	--	--	--	Y	Y	--	--	--	--	--	Y
19107	At2g16900	expressed protein	A008130_01	2.3326564	2.8959444	3.4031277	3.4022877	3.1229904	2.6234624		2.377976	1.7905542	2.3496518	2.8151333	2.3538926	1.9410021	2.108567	2.072155	1.5665612	2.5652893	2.8568492	2.9634115	2.33744158	2.185070633	2.504594159	3.127264413	1.984441071	--	--	--	Y	Y	--	--	--	--	--	--
3670	At5g49450	bZIP family transcription factor	A016369_01	2.1715844	2.6794527	3.0816104	3.3144076	3.1865447	2.845453	4.1621976	4.5549345	1.14185	1.7496291	3.821666	3.741632	2.090612		0.29740778	0.48824322	1.5319974	1.713477	2.879842133	3.1953182	1.22434748	2.504276435	3.003325318	4.144390212	--	--	--	Y	Y	--	--	--	--	--	--
19187	At2g43620	glycosyl hydrolase family 19 (chitinase)	A008617_01	1.7610877		2.579328	3.0352972	3.2714963	2.7420259									1.6331675				2.67784702	#DIV/0!	1.6331675	2.503733767	5.67413435	2.963109368	1.25	1	--	Y	--	Y	Y	--	--	--	--
14376	At2g28500	lateral organ boundaries (LOB) domain family	A006641_01	1.8480754		2.3159995	1.7406018									2.9118564	1.9464266	1.8154333		3.9150138	3.5337667	1.968225567	#DIV/0!	2.82449936	2.503396688	--	--	--	--	--	--	--	--	--	--	--	--	--
6978	At1g74930	AP2 domain transcription factor, putative	A000806_01	0.019338926	0.48943126	3.1759946	4.208074	4.13191	4.1571593	1.1511389	1.5349073	3.9847403		3.1961932	4.464823	1.0860932	1.4650995	1.9461361	1.340785	2.8679943	3.3252654	2.696984681	2.86636054	2.005228917	2.502652017	9.321802001	5.481658745	--	--	--	Y	Y	--	--	--	--	--	Y
6500	At3g49620	oxidoreductase (din11), putative	A022181_01	1.0816206	1.2027574	1.616874	1.3088976	2.195679	2.1793272	3.2848237	3.2829068	2.8369982		3.7969651	3.5938458	2.4058104	1.7606224	2.711417	2.201825	3.502384	3.5558162	1.597525967	3.35910792	2.689645833	2.501092376	7.093984613	7.233604679	--	--	--	Y	Y	--	--	--	--	--	--
26156	At3g45960	expansin protein family (EXPL3)	A010243_01	1.8865261	1.5266109	3.1682549	2.8744233	4.9059353	4.872867	1.1608169	1.175765	2.920969	2.667167	3.0355086	3.077366	1.0025289	1.0489151	1.3437042	1.1534195	3.823922	3.3468444	3.205769583	2.33959875	1.95322235	2.499530228	6.642446617	4.661700025	--	--	--	Y	Y	--	--	--	--	--	--
10009	At3g17120	expressed protein	A009319_01	2.091486		2.441938	2.540255	3.2510989	2.6154768		1.9750888	2.719246	1.4910549	3.134883	2.8056703	2.6641412	2.3840473	1.7937225	1.4108268	3.4483056	3.2155683	2.58805094	2.4251886	2.48610195	2.498925588	2.423358962	0.810171027	--	--	--	Y	--	--	--	--	--	--	--
23211	At1g44350	gr1 protein	A001396_01	0.8586485	0.372303	2.6146216	2.2689087	4.5149417	0.52365047	2.6867034	3.455469	3.3091679	3.3013892	3.5903091	3.3051312	2.3386347	2.3150058	0.98907983	1.089834	3.5983	3.8293157	1.858845662	3.274694967	2.360028338	2.497856322	4.713834388	2.502107163	--	--	--	Y	Y	--	--	--	--	--	--
18820	At1g14480	expressed protein	A004734_01	2.1098611	2.2753732	2.6174083	2.4889648	3.8152301	3.1781821		0.7353737	2.105927	2.22906	3.488503	2.80342	1.8102151	1.5700837	2.0621104	1.5099982	4.1569858	3.4002607	2.747503267	2.27245674	2.41827565	2.491585718	4.624041294	1.845506399	--	--	--	Y	Y	--	--	--	--	--	--
3849	At5g14360	ubiquitin family	A018251_01	2.6533446	2.7798033	2.5710142	3.486534	4.691986	4.308438		2.405883			1.355312	1.5331151	-0.87838304						3.415186683	1.764770033	-0.87838304	2.490704716	--	--	--	--	--	--	--	--	--	--	--	--	--
10970	At2g39800	delta 1-pyrroline-5-carboxylate synthetase A (P5CS A) (P5CS1)	A020363_01	1.9170045	0.39220604	1.7578107	2.3594503	2.891512	2.532167	2.3950775	2.3592331	3.1995049	2.2607555	1.8897592	3.1263807	2.7289023	3.7373335	2.089704	2.42452	2.328454	4.361653	1.97502509	2.538451817	2.945094467	2.486190458	--	--	5.76109215	1.686006826	2	--	--	Y	Y	Y	--	--	--
5778	At4g39210	glucose-1-phosphate adenylyltransferase, large subunit 3 (ADP-glucose pyrophosphorylase) (APL3)	A014189_01									2.6090655	-0.90405834	3.1984978	2.1832845	3.669049		4.15574				#DIV/0!	1.771697365	3.9123945	2.485263077	2.204928997	3.576788019	1	1	--	--	Y	Y	Y	--	--	--	--
6497	At1g72770	protein phosphatase 2C (P2C-HA)	A022109_01			1.8354701	2.010047	2.4126	2.6039202					2.5826936	2.9992301	2.513443	2.6350381			2.19223	3.0492067	2.215509325	2.79096185	2.59747945	2.48338788	1.294251481	1.526895462	6.196078431	1.549019608	--	Y	Y	Y	Y	--	--	--	--
11569	At1g55530	expressed protein	A000021_01	1.3312867		1.9393945	1.4777972	1.8890412	1.4227875	2.6592333		2.4607265		3.4213073	3.3879955	2.257189		2.4702208	2.830954	3.4486797	3.7554014	1.61206142	2.98231565	2.95248898	2.482286757	1.195832885	1.390090988	2.075	0.925	--	Y	Y	Y	--	--	--	--	--
15940	At3g51440	strictosidine synthase-related	A024827_01	2.2660098	1.6244421	2.3855138	2.6092954	3.2987366	2.2771864		1.7595098	3.7945335	3.4614928	2.413602	2.4185185	2.5291488	2.6411073	0.4637516		2.8625846	2.8944163	2.41019735	2.76953132	2.27820172	2.481240581	-0.143999946	0.306669773	--	--	--	--	--	--	--	--	--	--	--
19305	At3g17920	leucine rich repeat protein family	A010742_01	1.8976064	2.2219312	2.4722383	2.2170756	2.8062816	2.2699227		2.8824735	2.8673666	2.0643601	2.6475716	2.3608522	3.1481159	2.9569037	1.8469912	1.49977	3.0968955	2.9212697	2.314175967	2.5645248	2.578324333	2.481036812	3.168447614	1.184122823	--	--	--	Y	Y	--	--	--	--	--	--
20739	At1g56150	auxin-induced (indole-3-acetic acid induced) protein family	A000055_01			0.39226657		3.1590054	0.99446124		2.0575154	2.426746	1.4661007	2.8148818	2.1212716	2.1840696	2.997412	3.7094252	2.344524	4.0499067	4.008133	1.515244403	2.1773031	3.215578417	2.480408515	3.611459237	4.017633635	--	--	--	Y	Y	--	--	--	--	--	--
17337	At4g18280	glycine-rich cell wall protein-related	A013700_01	2.0396824	1.0777733	2.3534389	1.9649181	3.9560463	1.3021647	3.0813084	2.638458	3.2474146		2.4578986	2.243979	1.9898198	1.5513338	2.1707156	1.6158515	4.7136536	3.7422416	2.115670617	2.73381172	2.63060265	2.479217541	2.121001671	2.892188978	--	--	--	Y	Y	--	--	--	--	--	--
7131	At1g12420	ACT domain-containing protein	A002623_01	2.0154436	1.5451641	2.4567044	2.044443	3.4174185	2.484508	1.5455003	2.0627759	3.9415803		2.570459	2.5539386	3.2848864		2.2863865		2.427067		2.327280267	2.53485082	2.6661133	2.474019686	--	--	--	--	--	--	--	--	--	--	--	--	--
4823	At1g73480	hydrolase, alpha/beta fold family	A003187_01	1.7058188	1.5407743	1.73739	1.9718579	2.3768766	2.2848587	2.2450764	2.8595378	3.5344634		3.6414928		2.9589598		2.498379	2.3484173	2.1184018	3.2473607	1.936262717	3.0701426	2.63430372	2.47131102	3.988445519	3.708057907	--	--	1.96	Y	Y	--	--	Y	--	--	--
1423	At5g51190	AP2 domain transcription factor, putative	A015835_01			2.0514388	3.7164762	4.721287	5.2827883					3.0702655	2.6105583	0.62954617	0.9701216	0.516403	1.1906208		2.4160962	3.942997575	2.8404119	1.144557554	2.470509261	6.039463685	1.703231866	--	--	--	Y	Y	--	--	--	--	--	--
13895	At1g21945	polyprotein -related	A000917_01					-0.8304915						4.070291		1.774575	2.7796638			3.2454257	3.779705	-0.8304915	4.070291	2.894842375	2.4698615	--	--	--	--	--	--	--	--	--	--	--	--	--
20468	At4g04610	5'-adenylylsulfate reductase	A024446_01	2.8065727	2.6051266	2.7810497	2.7810545	3.6765273	3.4895864		1.9894243	2.2637663	1.6833197	2.2667701	1.6932117	2.9424157	2.8030772	1.3157524	1.0084455	2.7059023	2.9605181	3.023319533	1.97929842	2.289351867	2.457207088	3.86897035	0.838397013	1.603603604	1.031531532	--	Y	--	Y	Y	--	--	--	--
6118	At5g35735	Arabidopsis thaliana At1g36580/F28J9_6 mRNA, complete cds	A017615_01	1.9799101	2.089509	3.542646	1.4795889	3.3879907	2.420718	2.6732688	2.3602433	3.3574462	-1.1547915	4.2788363	3.1593904	2.0456681	1.1389288	2.6756735	1.0332767	4.285386	3.4684637	2.483393783	2.44573225	2.4412328	2.456786278	4.718266905	3.853751038	--	--	--	Y	Y	--	--	--	Y	--	--
8122	At4g21680	peptide transporter - like protein	A013726_01	0.4783786	0.0846094	1.5884192	2.8889883	2.4796808	1.4522719	1.32	0.7485318	4.4312453		2.734076	3.9011946	4.719064	0.12001317	3.031853	2.1063852	3.3464851	6.2673745	1.495391367	2.62700954	3.265195828	2.45285711	4.64866978	4.751166528	0.648648649	3.864864865	--	Y	Y	--	Y	--	--	Y	--
3577	At4g16480	Arabidopsis thaliana DNA chromosome 4, contig fragment No. 44	A014736_01			1.0087022	1.0792814	0.3678313	0.31941026			2.0805857	2.1098354	3.5753124	3.0022025	3.7808266	3.6868834	2.8062243	2.2071574	3.9954414	4.212696	0.69380629	2.691984	3.44820485	2.445170733	0.45923631	0.126311113	--	--	--	--	--	--	--	--	--	--	--
18240	At3g15356	A.thaliana mRNA for lectin-like protein	A024643_01	2.051249	1.1484154	1.1187199	0.9860227	2.7684233	2.6751518	2.786777	3.3683686	1.5543638	2.2486436	3.1049154	3.0426762	3.4107962	3.081661	1.8131089	2.0008948	3.2736444	3.5326362	1.79133035	2.684290767	2.852123583	2.442581567	--	--	--	--	--	--	--	--	--	--	--	--	--
19108	At2g25460	SYNC1 protein	A008154_01	1.5093362	1.5783994	2.679994	2.9703524	3.0892234	2.9620457		2.0041492	2.7263486	2.1961684	3.1928046	3.194789	1.7904099	2.4060779	1.5000541	1.4765824	3.167227	3.0342112	2.46489185	2.66285196	2.22909375	2.439892553	5.523683308	4.65130938	--	--	--	Y	Y	--	--	--	--	--	--
14466	At2g17120	delta-8 sphingolipid desaturase	A007739_01	1.5284705		2.3297915	2.6457148		2.2984602	1.9810791	2.2798333	1.7641166		2.8004801	2.8883874	2.359663	2.8379643			2.6535568	3.3387716	2.20060925	2.3427793	2.797488925	2.438945323	2.620851956	2.055115669	0.848030019	1.110694184	--	Y	Y	--	Y	--	--	--	--
3481	At4g17660	protein kinase, putative	A013596_01	1.9798733		3.4087152	3.2757866	3.6749287	2.6728516	1.5748563	1.8753343	2.5621996		1.9119235	2.6402383	2.7875135		1.9311467	1.7866818	2.02089		3.00243108	2.1129104	2.131558	2.435924243	2.653429684	1.526104618	--	--	--	Y	Y	--	--	--	--	--	--
6258	At2g30550	EST, Weakly similar to E71435 probable triacylglycerol lipase - Arabidopsis thaliana [A.thaliana]	A005983_01	1.644424		2.5250154	2.5382268	3.0095193	2.5036798		2.4679267			2.5192373	2.6027093	2.0708878	1.9538715	2.3638265	1.6187855	3.2309682	3.0248084	2.44417306	2.529957767	2.377191317	2.433849036	2.774893647	2.524734614	2.757894737	1.178947368	--	Y	Y	Y	Y	--	--	--	--
8149	At4g08040	1-aminocyclopropane-1-carboxylate synthase (ACC synthase), putative	A013981_01			2.249651	-0.4490447	4.3927174	1.3769273			2.8775482				4.15252						1.89256275	2.8775482	4.15252	2.433386533	3.311493974	0.921166964	--	--	--	Y	--	--	--	--	--	--	--
19021	At2g16590	expressed protein	A007316_01		-0.26224875	0.5544058	0.90174294	0.6193196	1.2808393		3.433302	2.9312017	3.3944275	1.5738539	3.0844684	3.079905	3.1436112	2.307492	2.3377934	5.1341076	5.400416	0.618811778	2.8834507	3.567220867	2.432164849	-0.103033257	0.039310513	1.791666667	2.625	--	--	--	Y	Y	--	--	--	--
13993	At1g19180	expressed protein	A001350_01	3.045944	3.4801207	2.8993657	2.895553	3.732489	3.675682	3.0195289	3.2427475	2.2360969	2.5988235	3.2735412	2.9703922	0.96280205	1.0849181	0.4939866	0.46728313	1.705084	1.9653933	3.2881924	2.890188367	1.11324453	2.430541766	5.212492421	3.514552297	--	--	--	Y	Y	--	--	--	--	--	--
10068	At3g01600	No apical meristem (NAM) protein family	A009783_01			1.76517	2.454453	3.028222	2.6085682		2.176845			2.0379183		2.5663135	2.9075236	1.5283856	1.9038256		3.7586977	2.4641033	2.10738165	2.5329492	2.430538409	--	--	--	--	--	--	--	--	--	--	--	--	--
19859	At5g64900	expressed protein	A016217_01	2.6538079	2.4739375	3.6488576	3.3688145	4.1505337	3.6187997	1.8429589	2.2111943	2.3215199	1.9513671	2.399428	2.7947278	2.022848	1.9167995	0.80167025	0.54436004	2.4669936	2.5516052	3.31912515	2.253532667	1.717379432	2.430012416	4.852324097	1.806397319	--	--	--	Y	Y	--	--	--	--	Y	--
12299	At3g12320	expressed protein	A009557_01	3.049456	2.2805011	4.110986	3.661309	5.168735	4.1631727	1.5438833	1.5876532	2.6297686	2.2712128	2.069735	1.4267963	1.5447834	1.4240147	0.80856794		1.9330292	1.6359323	3.739026633	1.9215082	1.469265508	2.429972738	5.311554354	1.588263967	--	--	--	Y	Y	--	--	--	--	--	--
24094	At3g57810	auxin-regulated protein	A012386_01	1.4286201	1.7245814	2.539265	2.3390086	1.9455283	2.228773	2.8148663	2.8339117	2.0494096	2.3183653	3.411083	2.9288137	2.5289273	2.575739	1.7455608	2.5001626	3.0669127	2.7588773	2.034296067	2.726074933	2.529363283	2.429911428	-0.467508485	-0.57910391	--	--	--	--	--	--	--	--	--	--	--
10150	At3g28580	AAA-type ATPase family	A011154_01	1.1971965		2.4325395	2.2250316	2.8220859	2.8338742	0.7740342	1.2547972	2.4646778		3.3536148	3.6615772	2.5935285		1.8352875	2.0103421	3.3373518	3.6390958	2.30214554	2.30174024	2.68312114	2.429002307	5.691414457	4.185773291	--	--	--	Y	Y	--	--	--	--	--	--
4671	At1g71520	AP2 domain transcription factor, putative	A000539_01	0.14408156	0.8930467	2.1588542	3.4587066	3.8476315	4.27953	1.4844494		3.2591705	3.1219447	4.432908	5.8829393	2.2859733	0.858216	1.9377908	3.1023562	2.445309	-2.3144453	2.46364176	3.63628238	1.385866667	2.428144851	--	--	--	--	--	--	--	--	--	--	--	--	--
12406	At3g15800	glycosyl hydrolase family 17	A011047_01													2.91491	2.1815312			2.4536326	2.1605287	#DIV/0!	#DIV/0!	2.427650625	2.427650625	1.005582149	0.735190389	--	--	--	--	--	--	--	--	--	--	--
20755	At1g74830	expressed protein	A000815_01	0.7217091	0.42114758	0.46025354	1.9942654	1.2233196		2.83487	2.8125951	3.0797875	2.721387			3.2195752	3.8311133	1.7493613	2.7243373	3.9247985	4.6829267	0.964139044	2.8621599	3.35535205	2.426763141	--	--	--	--	--	--	--	--	--	--	--	--	--
25060	At2g25140	HSP100/ClpB, putative	A023685_01	1.3298693		1.565077	1.803408	2.0022037	1.4997594		2.0485733	2.438156	2.942543	3.2825146	3.3773003	2.479624	2.4890738	2.276096	2.3799179	3.5109053	3.3968875	1.64006348	2.81781744	2.755417417	2.426369319	1.052382289	0.677076139	--	--	--	Y	--	--	--	--	--	--	--
21523	At3g03280	expressed protein	A009935_01	1.6706383		2.092477	3.2072582	3.4967215	1.760816		1.7348579	3.0585408	2.541447	3.1350982	2.691834	1.6508833	2.1329994	2.2970214	1.1201454	3.4814217	2.7330937	2.4455822	2.63235558	2.235927483	2.425328363	--	--	--	--	--	--	--	--	--	--	--	--	--
20907	At1g10480	zinc finger (C2H2 type) protein family	A001492_01	1.8307834		3.045875	3.1741014	2.2094367	2.3388844	2.5501971		3.5585852	2.4101765	2.0634012	1.9665555	3.3866587		2.2357743	1.7194744	1.9961321	1.8604506	2.51981618	2.5097831	2.23969802	2.4230991	1.509132934	3.053837732	2.547945205	0.876712329	--	Y	Y	Y	--	--	--	--	--
10014	At3g50580	proline-rich protein family	A009337_01			2.5140743	2.9405258	4.108963	2.6016152					1.7796432		0.5749501						3.041294575	1.7796432	0.5749501	2.419961933	-0.01578441	0.022803152	--	--	--	--	--	--	--	--	--	--	--
11757	At1g33670	leucine rich repeat protein family	A003328_01	3.232821	2.1430964	2.8383667	2.4918563	2.5905652	2.8742688	2.0714412	2.0338297	1.999012		2.270859		2.0514052	2.1356347	0.84889823	0.9268153	3.9217603	4.2585893	2.6951624	2.093785475	2.357183838	2.418076208	0.078429452	0.036245897	--	--	--	--	--	--	--	--	--	--	--
20250	At1g11190	bifunctional nuclease bfn1	A021133_01	1.7039515	1.9668696	2.3346736	2.434283	2.9996643	3.1972306	2.9851048	2.4686496	2.235073	3.2415018	2.8754659	2.4169319	2.625541	2.5000734		1.2540605		1.4201108	2.439445433	2.703787833	1.949946425	2.416199081	0.031224818	1.090994073	--	--	--	--	Y	--	--	--	--	--	--
4096	At2g35930	expressed protein	A020609_01	1.0516645	1.6763799	3.869227	4.387806	4.4866076	4.5165443	1.6068126	1.3016304	2.7320786	2.2530353	3.1529458	3.1936815	1.0833216	0.57675743	1.0704284	1.5042927		2.5798354	3.33137155	2.373364033	1.362927106	2.414297002	4.99514147	2.492234304	--	--	--	Y	Y	--	--	--	--	--	--
314	At1g20823	RING zinc finger protein -related	A003645_01	2.2912881	1.9137372	3.2683573	3.7670178	4.097279	3.5868647	1.5129917	2.2224197	2.6298509	2.334634	3.0061831	3.0663514	1.2447073	1.4821543	1.083054	1.0804989	1.5793194	3.284636	3.154090683	2.4620718	1.625728317	2.4139636	4.383015888	0.736421827	--	--	--	Y	--	--	--	--	--	--	--
14680	At3g53280	cytochrome P450 71B5	A009776_01	0.24590199					1.1106802	2.852836	3.0331423	2.2402592	1.8461248			2.6813023	2.5467422	1.6035024		3.96302	4.404984	0.678291095	2.493090575	3.03991018	2.411681399	1.546699582	0.535036765	--	--	--	--	--	--	--	--	--	--	--
27022	At1g50630	expressed protein	A020069_01	1.0449362		1.1188115	1.0229256	1.3439988	1.2626384	3.1849473	2.7159865	3.1275308	3.055108	2.9715464	2.19269	3.612721	3.7029715	2.302883	1.9864591	3.251847	3.0708745	1.1586621	2.874634833	2.98795935	2.409933859	1.16745774	1.845515164	--	--	--	Y	Y	--	--	--	--	--	--
8306	At5g03840	Terminal flower1 (TFL1)	A015626_01		2.5575926	3.1127326	3.3428667	2.9796858	2.4385505	1.4337703	1.8713503	2.16345	2.5936284	2.5780904	3.8639917	1.8738462	0.97480106	1.1257085	2.2574992	2.0645695	3.7236233	2.88628564	2.417380183	2.003341293	2.40916218	-0.827142413	-0.369625788	0.421621622	1.556756757	--	--	--	--	Y	--	--	--	--
20669	At1g21120	O-methyltransferase 1, putative	A025983_01	1.6165451	1.9113874	2.5075886	2.9995575	2.4108567	2.3297799	2.3202255	2.4222584	2.153352	3.1418865	2.2619066	2.7343588	2.7972586	3.0375667	0.5527934	0.9519525	3.327788	3.7727616	2.295952533	2.505664633	2.4066868	2.402767989	4.820601162	3.225312461	--	--	--	Y	Y	--	--	--	--	--	--
24675	At5g15780	proline-rich protein	A019149_01			2.110981	1.8590881	3.5604956	2.347988								2.1257524					2.469638175	#DIV/0!	2.1257524	2.40086102	0.725483689	-0.022433263	--	--	--	--	--	--	--	--	--	--	--
6805	At1g09940	glutamyl-tRNA reductase 2 (GluTR) (HEMA2)	A025238_01			2.3863065	2.8366973	3.4567323	3.2540429							0.06788253						2.98344475	#DIV/0!	0.06788253	2.400332306	3.99017591	2.595113594	--	--	--	Y	--	--	--	--	--	--	--
8225	At4g36160	NAM like protein	A015222_01	1.5732595		1.3972768	2.1575208	3.3826973	2.220043			2.3830535				2.9209075					3.151511	2.14615948	2.3830535	3.03620925	2.398283675	1.738491462	1.236323977	--	--	--	Y	Y	--	--	--	--	--	--
9482	At1g07590	pentatricopeptide (PPR) repeat-containing protein	A002515_01	1.6922172		0.99542266	1.1341288	2.4255068	1.822817	2.531554	2.3679504	2.6615057		3.12014	3.7839468	3.5061498	1.0603102	0.97750074	1.8161242	3.7406933	4.7096295	1.614018492	2.89301938	2.635067957	2.396599819	2.457261781	2.860891246	--	--	--	Y	Y	--	--	--	--	--	--
20011	At5g58680	expressed protein	A018865_01	1.5592258		2.8809528	3.488616	3.9198556	2.91159		1.3463234	3.3581429				1.4633882	1.6895952	1.160226	1.4991649	3.1398637	2.7158628	2.95204804	2.35223315	1.944683467	2.394831331	5.611393689	1.168099134	--	--	--	Y	Y	--	--	--	--	--	Y
5188	At2g29090	cytochrome p450 family	A007017_01		0.63520974											2.241008	2.645323			3.4289534	3.0146387	0.63520974	#DIV/0!	2.832480775	2.393026568	0.487176359	0.050879892	--	--	--	--	--	--	--	--	--	--	--
13970	At1g63030	transcription factor DREB1A, putative	A001279_01	2.8139062	0.37031505	3.2034497	2.9746299			1.5693173	2.1443534	4.6809034				2.4824545	2.099638	0.23868899	0.81867737	5.3174086		2.340575213	2.798191367	2.191373492	2.392811868	0.519117249	0.009903323	--	--	--	--	--	--	--	--	--	--	--
5319	At2g15970	cold acclimation protein WCOR413 [Triticum aestivum] -related	A008602_01	2.653816	3.6928608	2.6028094	2.6262987	2.6497352	2.2304785	3.386142	3.5927572	2.1517878	3.2141016	2.4180212	2.6567595	1.5456914	1.9282562	0.69612813	1.1851019	2.0353642	1.7837831	2.742666433	2.90326155	1.529054155	2.391660713	1.937999739	2.16850388	2.492113565	1.101397026	--	Y	Y	Y	Y	--	--	--	--
7383	At1g22830	pentatricopeptide (PPR) repeat-containing protein	A005289_01			2.0784254	1.5981244	2.4509928	2.4324367					2.5783043	2.864774		1.6590463				3.4559932	2.139994825	2.72153915	2.55751975	2.389762138	2.02570182	0.579152499	--	--	--	Y	--	--	--	--	--	--	--
23046	At1g49520	hypothetical protein	A000119_01	2.6526515	2.7221363	2.6209075	3.0268433	4.212263	0.9386484		2.206441	2.5059993	3.1475024	1.5501586	1.609273	1.9797674	2.8797312	1.4610472	1.0357796	2.8046978	3.2654886	2.695575	2.20387486	2.237751967	2.389372712	4.201975696	1.82154367	--	--	--	Y	Y	--	--	--	--	--	--
10762	At5g45340	cytochrome P450 family	A018368_01	3.1564236	2.4360728	3.9917781	1.4876117	4.582434	2.8391006	2.773763	2.01162	4.175605	-0.2442979	3.09996	1.3376157	3.1584086	0.8407827	2.5876825	0.84334576	2.7298994	1.1844616	3.0822368	2.192377633	1.890763427	2.388459287	5.053745357	2.415603202	--	--	--	Y	Y	--	--	--	--	Y	--
6244	At5g04840	bZIP protein	A019177_01			1.9812062	1.9430033	2.4745264	2.177305					2.8911514	2.8565872			3.0765915	1.2482475	2.1913257	3.0387425	2.144010225	2.8738693	2.3887268	2.38786867	1.885031175	0.596815713	--	--	--	Y	--	--	--	--	--	--	--
11401	At5g56000	heat shock protein 81.4 (hsp81.4)	A024863_01	1.2509421	1.9746122	1.3956779	1.5096695	1.3714617	1.5424391	2.5838127	2.56421	2.132407	2.8646662	2.713754	3.0981002	2.8288546	3.819296	2.5532181	2.7027357	3.0866916	2.9880843	1.507467083	2.659491683	2.99648005	2.387812939	0.141511339	0.174852223	--	--	--	--	--	--	--	--	--	--	--
7960	At3g06370	sodium proton exchanger, putative (NHX4)	A012153_01	1.5487487		1.8028629	1.9753871	2.7598016	2.300806	2.6787543	0.96697265	3.548047	2.577846	2.9586403	3.0487187	2.4898841	2.4497967	1.6192061	2.4748752	2.536997	2.8349552	2.07752126	2.629829825	2.400952383	2.386605856	2.243306064	1.502421663	--	--	--	Y	Y	--	--	--	--	--	--
3353	At3g53810	receptor lectin kinase, putative	A012468_01	2.2737472	1.8363509	2.7572346		3.0015175	3.068281		1.7777865			1.9388251	1.9828912	2.7054138	2.8651972	1.6417682	2.415182		2.7220876	2.58742624	1.899834267	2.46992976	2.383560215	3.789078564	2.63847055	--	--	--	Y	Y	--	--	--	--	--	--
9781	At2g45310	nucleotide sugar epimerase family	A006285_01			2.0057795	2.4981692	2.4698763	2.5601645													2.383497375	#DIV/0!	#DIV/0!	2.383497375	2.632719953	-0.062982345	--	--	--	Y	--	--	--	--	--	--	--
20611	At1g02520	multidrug resistance P-glycoprotein, putative	A025574_01	-0.14024855	0.008022827	2.2066183	1.8641454	3.0045328	2.2356021	1.7878515	1.1479739	3.796706	1.7318373	3.0604475	3.252066	2.4996178	2.5407734	2.8279133	2.800574	4.3883486	3.8258882	1.529778813	2.4628137	3.147185883	2.379926132	--	--	--	--	--	--	--	--	--	--	--	--	--
23924	At3g22060	receptor protein kinase-related	A011193_01	1.6749183		2.573874	2.593643	3.1070213	2.3005698			2.2511797				2.4153097	2.5673027	1.8369738			2.46654	2.45000528	2.2511797	2.32153155	2.37873323	1.906926683	0.848307348	--	--	--	Y	--	--	--	--	--	--	--
9933	At3g49530	No apical meristem (NAM) protein family	A008933_01	1.3910254	1.6796606	2.3609543	1.7374029	2.9719682	2.372302	2.5927355	2.3212836	2.8964477			2.9004085	2.4658818	1.553515	2.192784	1.6824517	3.5538483	3.3614216	2.085552233	2.677718825	2.468317067	2.377130694	3.981155603	2.362599265	--	--	--	Y	Y	--	--	--	--	--	--
23225	At1g10170	expressed protein	A002108_01	1.5243431	0.9946168	1.8260143	2.5627131	2.4494596	2.5638254	2.5553977	2.8351314	3.1458893	2.9505322	2.6939306	2.7019596	1.9357547	1.791483	2.3441937	2.6385872	2.431664	2.8280635	1.986828717	2.8138068	2.328291017	2.376308844	3.912570574	3.880804122	6.952380952	2.063492063	--	Y	Y	Y	Y	--	--	--	Y
2369	At1g68690	protein kinase family	A000783_01	1.7020104	1.7502272	2.2696407	1.9708238	2.3576505	2.3313892	2.7936935	2.291213	2.7329106	2.8468096	3.206935	3.210745	2.4357076	2.0953236	1.7955599	1.8797207		2.7183642	2.063623633	2.847051117	2.1849352	2.375807324	4.188458573	3.141550253	--	--	--	Y	Y	--	--	--	--	--	--
22773	At1g04240	auxin-responsive protein IAA3 (Indoleacetic acid-induced protein 3)	A024273_01	2.9722884	2.6392164	2.4717462	2.2046819	3.5105011	2.482572	2.4641912	1.8399338	3.8472703	3.0228226	2.057695	1.9329152	2.8751042	2.6053455	1.3602401	1.1749504	1.9965545	1.3036104	2.713501	2.52747135	1.885967517	2.375646622	1.774528141	-0.239737791	1.273684211	0.747368421	--	Y	--	Y	--	--	--	--	--
20876	At1g34590	Genomic sequence for Arabidopsis thaliana BAC F12K21 from chromosome I	A002264_01			1.4643209		3.3850117							0.33826318	2.5673015	2.3083897			3.0227337	3.5434134	2.4246663	0.33826318	2.860459575	2.37563344	0.455319106	0.035817331	--	--	--	--	--	--	--	--	--	--	--
24458	At5g52890	expressed protein	A015812_01			2.437586	2.4226725	2.437599	2.2040954													2.375488225	#DIV/0!	#DIV/0!	2.375488225	0.063218272	0.125903272	--	--	--	--	--	--	--	--	--	--	--
15592	At5g57050	protein phosphatase 2C, ABI2	A020784_01	1.3488495		1.7061307	1.6015732	1.9474798			1.7326655	3.2545075		0.97760785	1.8023387	3.7613475	3.862913			3.250084	3.2390635	1.6510083	1.941779888	3.528352	2.373713396	2.932339978	2.786602037	7.03030303	1.242424242	--	Y	Y	Y	Y	--	--	--	--
23292	At1g16370	organic cation transporter - related	A002845_01	1.9506745		2.8863025	1.8848808	2.9290414	2.3511207	3.5830045	2.7302916	1.5655736	1.410585	2.3195937		2.7189333	2.2766414	2.0545757	1.6211971	3.280314		2.40040398	2.32180968	2.3903323	2.370848653	3.733459177	0.977456472	--	--	--	Y	--	--	--	--	--	--	--
12562	At3g09360	transcription factor -related	A012110_01			0.6719872	0.99417907		0.2878475		2.3599496	2.4182627	0.9685305	2.0782585	1.5869478	3.2564762	3.2353423	3.019539	3.3950639	4.2527614	4.6562037	0.651337923	1.88238982	3.63589775	2.370096384	-0.065362781	1.562345543	--	--	--	--	Y	--	--	--	--	--	--
962	At3g11840	expressed protein	A011530_01	2.5647376		2.8997645	3.467153	3.8973558	4.011035		1.5345657	2.1739345	2.660982	2.4562888	2.6544795	1.3359014	1.7368332	0.6363071	1.3308624	1.7160485	2.8338773	3.36800918	2.2960501	1.598304983	2.369382894	4.934007704	2.582421906	--	--	--	Y	Y	--	--	--	--	--	--
5210	At2g38870	protease inhibitor -related	A007064_01	0.42259005	0.8731479	1.9511536	1.7160574	1.2907923	0.95382947	0.88030714	1.5564991	3.3279145	3.821627	3.191651	3.1476555	2.948989	4.328785	2.0222967	2.3960204	4.108921	3.7092326	1.201261787	2.654275707	3.252374117	2.36930387	2.410086371	2.533026324	0.387555556	0.490666667	--	Y	Y	--	--	--	--	--	--
16445	At1g02400	gibberellin 2-oxidase (GA2-oxidase), putative	A003707_01	2.106504		2.4704897	3.0108068	3.063182	2.9045033		2.5632794	2.0095983			2.409495	1.9025428	1.9472595	1.2253652	1.4699918	3.261728	2.7969975	2.71109716	2.327457567	2.100647467	2.367267379	3.299769975	1.972167571	--	--	--	Y	Y	--	--	--	--	--	--
17007	At3g04240	glycosyltransferase - related	A010690_01	1.3727938	2.0354571	1.6080759	1.764626	2.3796136	1.6014642	3.109041	3.2233431	2.4415963		2.9484046	1.9501498	2.9036465	2.658727	1.4934497	1.4902796	3.525875	3.6105816	1.793671767	2.73450696	2.6137599	2.359830871	2.464799087	1.755246304	--	--	--	Y	Y	--	--	--	--	--	--
1504	At5g40690	expressed protein	A017284_01	0.65006536	0.56320256	1.5489211	1.597409	1.9668216	1.9100649	2.403284	2.709322	2.5330632	3.343041	3.07583	2.9966815	2.7389956	3.045041	2.6801164	3.089858		3.2514217	1.37274742	2.84353695	2.96108654	2.359008172	2.867380021	4.070434552	--	--	--	Y	Y	--	--	--	--	--	--
25535	At1g53470	hypothetical protein	A002245_01	2.165592	1.8856212	2.3643303	2.7885296	3.1192136	2.7613966	1.622637	2.2504244	2.415684	3.049147	3.2186477		2.725997	2.3310733	1.7839227	1.4111743	1.8308284	2.3610876	2.514113883	2.51130802	2.074013883	2.357959218	--	--	--	--	--	--	--	--	--	--	--	--	--
20849	At1g51170	protein kinase family	A001907_01	2.4598043	1.9827987	3.2039974	2.3976078	3.0055866	1.5201175		2.0610318	2.5418808		1.2697535	2.1164854	2.5185328	2.6648233	1.9488188	1.9366007	2.5503857	3.5096006	2.428318717	1.997287875	2.521460317	2.355489106	0.350831294	-0.626037921	--	--	--	--	--	--	--	--	--	--	--
9268	At1g79310	expressed protein	A000188_01			2.2526443	2.3232403	4.053434	2.605211	0.8909731	1.5521245			2.1909537	3.1211274	2.1991289						2.8086324	1.938794675	2.1991289	2.354315244	3.873027237	0.790376981	--	--	--	Y	--	--	--	--	--	--	--
21623	At3g27870	haloacid dehalogenase-like hydrolase family	A011069_01			0.13701066	-0.09992996	1.4162883			1.1137595	2.1459787	2.5306978	4.563287	2.8493352	2.8134565	2.7052448	3.451591		3.7427819	3.2270038	0.484456333	2.64061164	3.1880156	2.353577323	0.76799948	1.311533825	--	--	--	--	Y	--	--	--	--	--	--
20895	At1g05160	ent-kaurenoic acid hydroxylase (KAO1) / cytochrome P450 88A3	A001581_01	1.211984				1.4070275			1.1480663	2.1245604		2.3784387		2.5554683	2.8195157			3.887191	3.6423023	1.30950575	1.883688467	3.226119325	2.352728244	1.477626943	1.299758416	--	--	--	Y	Y	--	--	--	--	--	--
11568	At1g56630	lipase (class 3) family	A001120_01	3.8624759	1.9156116	4.7874603	2.9965029	3.1795828	2.8488786	2.5703423	1.8388188	2.1218014		1.2165717		2.6019173		1.2853199	0.48704806	2.254156	1.3124121	3.26508535	1.93688355	1.588170672	2.351926644	--	--	--	--	--	--	--	--	--	--	--	--	--
1055	At3g19460	expressed protein	A012415_01	2.361213	2.4198465	2.9310546	3.5171387	3.345115	3.5933037	1.6052649	2.1322553	1.226443	1.765667	2.3441885	3.0121548	2.3883371	2.3668268	0.07762287	1.4420085	2.198119	3.601851	3.02794525	2.014328917	2.012460878	2.351578348	-0.220638179	-0.245295629	--	--	--	--	--	--	--	--	--	--	--
23254	At1g50770	hypothetical protein	A003159_01	1.6608647	1.7699319	2.8647466	2.866582	3.4191947	3.230199	1.7375365	1.8522038	1.9808167	2.1823905	2.5543098	2.0552151	2.369109	2.3407104	1.6553369	1.3753079	3.1527572	3.2393916	2.63525315	2.060412067	2.3554355	2.350366906	--	--	--	--	--	--	--	--	--	--	--	--	--
21564	At3g44630	disease resistance protein RPP1-WsB-like (TIR-NBS-LRR class), putative	A009591_01	0.6429228	0.124572724	2.2400584	2.7662196	2.8718228	1.868267	1.8396099	1.8998313	3.375962	2.5462623	1.4867356	2.9253762	3.1214688	1.969764	1.2855662	2.5924685	4.556173	4.177503	1.752310554	2.34562955	2.950490583	2.349476896	5.558874651	2.943722673	--	--	--	Y	Y	--	--	--	--	--	Y
3916	At5g12010	expressed protein	A018240_01	2.0324123	2.1584969	2.8888187	3.2457712	3.2824793	3.3400095	2.1055834				2.1083233	2.1369598	0.9917991			1.7621888		2.1268384	2.82466465	2.1169555	1.6269421	2.348306725	2.105429021	1.443932595	--	--	--	Y	Y	--	--	--	--	--	--
19969	At5g04720	disease resistance protein (CC-NBS-LRR class), putative	A017962_01	1.176614	1.6211231	1.239597	1.2301528	1.4923235	1.2937887		2.5424864	2.4831808	3.3220835	3.471095	2.753476	2.928188	3.049582	2.0138867	1.7107284	3.723201	3.8669055	1.342266517	2.91446434	2.882081933	2.348141906	1.844347311	0.769176381	--	--	--	Y	--	--	--	--	--	--	--
11620	At1g78340	glutathione transferase, putative	A001221_01	1.6558164	2.0025156	3.6255069	3.8949957	2.7594135	2.372353		2.1698456	1.8097748	2.2481713	1.5511521	1.1440874	1.7196591	1.6638815	2.4801054	2.1613064	3.211263	3.4483893	2.718433517	1.78460624	2.447434117	2.348131588	2.261074945	1.893677899	--	--	--	Y	Y	--	--	--	--	--	--
9252	At1g16530	lateral organ boundaries (LOB) domain family	A000651_01					2.0897155	1.5132003	2.3271482	2.7341008	3.0692563		1.9059024	1.5954552	2.9220047				2.7220669	2.5810492	1.8014579	2.32637258	2.741706933	2.34598995	-0.657811618	0.463995463	2.310344828	1.75862069	--	--	--	Y	Y	--	--	--	--
20340	At4g04830	expressed protein	A021893_01	1.7598215	1.6835355	2.6412196	2.2707555	2.1488335	1.7479689	2.688553	2.2755523	1.8259264	2.7131078	2.924531	3.5130227	2.2114482	2.2372453	1.4755838	2.498283	2.9787276	2.6143591	2.042022417	2.6567822	2.335941167	2.344915261	-0.515058374	-1.10538524	0.765897973	0.458420685	--	--	--	--	--	--	--	--	--
10347	At3g61190	BON1-associated protein 1 (BAP1)	A012799_01	1.5268263		2.8780847	3.0357528	3.408316	3.5037034		1.0664872	2.7758486		3.0339878	3.6608436	1.7297155	1.487044	1.1663945	1.1904202			2.87053664	2.6342918	1.39339355	2.343340354	5.480308555	3.070901007	--	--	--	Y	Y	--	--	--	--	--	--
10172	At3g54520	hypothetical protein	A011303_01			2.151622	2.6108096	2.9024138	2.4654756		2.007725			1.420588		2.3574805	2.327843	2.494057	1.6494391		3.3741624	2.53258025	1.7141565	2.4405964	2.341965091	5.160852401	6.817526568	--	--	--	Y	Y	--	--	--	--	--	Y
9462	At1g67310	calmodulin-binding protein	A002414_01			1.790132	2.0512435	2.11003	2.1227963			2.204309		2.7855082	3.014723	2.4339676				2.5026553		2.01855045	2.668180067	2.46831145	2.335040544	2.198969999	1.229417995	--	--	--	Y	Y	--	--	--	--	--	--
19556	At4g26890	protein kinase family	A013106_01	0.9446808	0.8353059	1.0794618	1.0019134	2.074867	1.0365838	1.9458166	2.3476353	2.8253102			2.741681	3.6934042	3.275146	2.5125887	2.7621577	4.29403	3.9465983	1.16213545	2.465110775	3.413987483	2.332323794	3.752262746	1.731716295	--	--	--	Y	Y	--	--	--	--	--	Y
1802	At1g50630	expressed protein	A020069_01			1.0971472	1.3047339	1.6945723	1.5838789	2.4265196		2.6288865	2.9478688	3.0857768	3.16412	2.9769018	2.567399		1.9563072		2.8717797	1.420083075	2.85063434	2.593096925	2.331222438	1.16745774	1.845515164	--	--	--	Y	Y	--	--	--	--	--	--
221	At1g77890	expressed protein	A001415_01	0.8765709	0.946531		1.3046712	2.1683323	1.7926244	1.9727763	1.7100415	3.0311425	2.6113408	3.5472996	3.174531	2.9062748	2.762377	2.081018	2.267023		4.0875525	1.41774596	2.67452195	2.82084906	2.327506675	1.284555275	0.842478905	--	--	--	Y	--	--	--	--	--	--	--
38	At1g29690	expressed protein	A000599_01	1.4834745		2.447447	2.5099132	2.675739	2.6080446		2.0649433	1.6147823	2.328683	2.803664	2.7159214	1.9657016	2.256318		2.1005385		3.006327	2.34492366	2.3055988	2.332221275	2.327249814	3.667127911	2.402488116	--	--	--	Y	Y	--	--	--	--	--	--
9246	At1g76360	protein kinase, putative	A000217_01	1.2584659		1.7147974	1.9518229	2.3362577	1.9714686		2.2833488	2.2980783		2.9675074	2.5240645	3.0469868				3.221618		1.8465625	2.51824975	3.1343024	2.324946936	2.720653021	2.228655788	--	--	--	Y	Y	--	--	--	--	--	--
1328	At4g16000	expressed protein	A014719_01	0.733811	0.48482916	1.4018043	0.96913195	0.59707206	0.5321407	3.7236938	3.5387428	2.6789136	1.9145048	4.2023234	4.0841637	3.6078784	4.42671	1.2875502	0.87173665	3.392808	3.3473332	0.786464862	3.357057017	2.822336075	2.321952651	-0.762165205	1.055391996	--	--	--	--	Y	--	--	--	--	--	--
7328	At1g08920	sugar transporter, putative	A004921_01	1.7414867	2.6461623	2.4451041	2.9507794	2.9868214	3.2455535		1.9267892	2.3720028		3.0893135	2.711289	2.504391	2.081694	0.72148275	0.9855168	2.3048682		2.6693179	2.524848625	1.71959055	2.314216977	3.927028524	2.385498808	2.5	0.629411765	--	Y	Y	Y	--	--	--	--	--
1691	At4g24960	abscisic acid-induced - like protein	A019546_01	2.294428	1.8270509	1.8335042	1.8449084	3.0767465	3.0197444	2.203195	2.4894223	3.1676276	3.3158436	3.3289564	3.227924	1.709196	1.6152295	0.84749395	1.2205541			2.316063733	2.955494817	1.348118388	2.313864053	2.796027217	2.033654229	--	--	1.57	Y	Y	--	--	Y	--	--	--
17499	At5g24550	Arabidopsis thaliana genomic DNA, chromosome 5, TAC clone:K18P6	A015921_01	1.1222222		2.6811113	2.2253432	4.1993337								1.3290228						2.5570026	#DIV/0!	1.3290228	2.31140664	6.88112912	-0.791725979	--	--	--	Y	--	--	--	--	--	--	--
17864	At3g47960	peptide transporter -related	A020214_01	3.46852	3.1712334	2.6656942	0.62538904	4.4057536	3.4965267		1.6433197	2.1090896		2.1897264	2.1296308	1.9980154	2.1060224	0.21940312	0.2516513	3.4904675	3.0120454	2.972186157	2.017941625	1.84626752	2.311405535	3.589818769	1.308664149	1.688888889	0.496296296	--	Y	Y	Y	--	--	--	--	--
10015	At3g44210	hypothetical protein	A010998_01			2.1826336	2.4327161	3.514191	2.4260395					2.2844718		1.5774109	1.7393389					2.63889505	2.2844718	1.6583749	2.308114543	0.269410211	-0.017087984	--	--	--	--	--	--	--	--	--	--	--
25211	At5g05600	oxidoreductase, 2OG-Fe(II) oxygenase family	A025193_01	1.2435039		3.1896417	2.8665361	3.345122	2.406129	3.8331378	2.3607216	2.1857197	1.9685707	2.7110577	2.0622401	2.4722288	1.6817775	0.5282415	0.73395455	2.9095943	2.6812787	2.61018654	2.520241267	1.834512558	2.304673862	3.266487222	2.191171963	--	--	--	Y	Y	--	--	--	--	--	--
8258	At5g11190	AP2 domain transcription factor, putative	A015614_01	0.940145	1.3819989	2.567307	3.040424	2.771912	2.8504844			1.9219676	2.7942314	2.5878255	3.3675473	2.06035	2.1125128	0.7225009	2.1990037	2.336908	3.213342	2.258711883	2.66789295	2.107436233	2.304278781	--	--	--	--	--	--	--	--	--	--	--	--	--
7637	At2g24570	WRKY family transcription factor	A007996_01	3.2069957	3.3036296	3.8227904	4.031917	3.8502553	3.462082	1.9553915	2.0061066	2.1127973		1.7222136	2.0191722	1.0883269	1.2777447	1.3504196	1.2956127	1.2241099	1.3240772	3.612945	1.96313624	1.2600485	2.297273071	3.331995872	1.920562904	2	0.724832215	--	Y	Y	Y	--	--	--	--	--
13498	At4g05145	reverse transcriptase -related	A022797_01	1.3164546	-0.14580607	1.9218028	1.8652912	3.1732302			0.83544946	2.1363578		2.8097527	2.3735857	3.0658157	2.3148198	1.7539598		4.654111	4.0395036	1.626194546	2.038786415	3.16564198	2.293880592	--	--	--	--	--	--	--	--	--	--	--	--	--
7067	At1g61140	SNF2 domain/helicase domain/RING finger domain-containing protein	A001590_01	1.2863313		1.3629208	1.6987939	2.1506917	2.0553436	1.4636083		2.4711096		3.3120217	3.4954493	2.4219568			2.028144	2.6972492	3.3386848	1.71081626	2.685547225	2.6215087	2.290946538	2.029738554	1.692906568	--	--	--	Y	Y	--	--	--	--	--	--
8334	At5g41750	disease resistance protein (TIR-NBS-LRR class), putative	A015905_01	0.95270497	1.2929506	1.4805737	1.5273868	1.9912663	1.9533561	1.5144132	1.2759025	2.2445025		3.6094582	3.7608573	2.5814438	2.3957398	2.3856137	2.3294547	3.6505754	3.953732	1.533039745	2.48102674	2.8827599	2.288231269	--	--	--	--	--	--	--	--	--	--	--	--	--
15873	At3g04220	disease resistance protein (TIR-NBS-LRR class), putative	A024090_01	1.9785467		2.733611	1.5879517	2.7310078	2.5096574		0.8485753	2.2529247				2.7572343	1.9456286	1.9834687		3.207757	2.9128203	2.30815492	1.55075	2.56138178	2.287431958	4.699625733	3.074356976	--	--	--	Y	Y	--	--	--	--	--	Y
19395	At3g04140	expressed protein	A011550_01					0.48345897			1.6262522				1.3215194	2.4894075	3.3776782	2.316585		3.238146	3.4411392	0.48345897	1.4738858	2.97259118	2.286773309	--	--	--	--	--	--	--	--	--	--	--	--	--
5736	At4g37900	glycine-rich protein	A013103_01	-0.12930888	0.7193951	0.97578484	0.5818813	1.6895958	1.534083	2.0886881	2.086353	3.7265806	2.410516		3.83203	3.660702	2.7103336	2.9167073	3.4548557	2.925568	3.674915	0.895238527	2.82883354	3.223846933	2.285804733	4.147289737	5.824175916	--	--	--	--	Y	--	--	--	--	--	Y
524	At2g22010	zinc finger (C3HC4-type RING finger) protein family	A008123_01	1.1915461	1.7378918	1.2614683	1.6430728	2.0395715	1.8278016	2.1854098	2.7852092	2.5853822	3.6056628	2.8564427	3.5379333	2.8416	3.110236	0.80214643	1.6881611	2.089911	3.3362632	1.616892017	2.926006667	2.311386288	2.284761657	2.394929624	1.666287127	--	--	--	Y	Y	--	--	--	--	--	--
19484	At3g50550	expressed protein	A012441_01	0.83351773	0.5336529		0.7218813	1.7747008	0.92982954	1.7576802	1.57018	3.0419624	3.0664475	1.8547275	3.0841372	3.5088208	3.1392689	2.1307876	2.5889392	3.941754	4.3602824	0.958716454	2.3958558	3.278308817	2.284621763	-1.367818436	-0.337505587	--	--	--	--	--	--	--	--	--	--	--
1458	At5g57500	expressed protein	A017610_01			3.2691913	2.7336016	3.2321959	2.5592148		1.6152302			1.6186831	1.3004484	1.9391987						2.9485509	1.5114539	1.9391987	2.2834705	4.910573638	2.575725081	--	--	--	Y	Y	--	--	--	--	--	--
14233	At1g10550	xyloglucan endotransglycosylase, putative	A004758_01									1.8315715				2.5493634	2.8895707		2.2020073	1.9515486	2.2763698	#DIV/0!	1.8315715	2.37377196	2.283405217	-0.116616196	0.52791487	1	1	--	--	--	Y	Y	--	--	--	--
14859	At3g17790	calcineurin-like phosphoesterase family	A011658_01	2.2894526		1.1176435	2.3700533	3.3822374	2.7776446	1.4768308	1.9012262	3.0654097		2.1111042		1.6501416	1.905096	2.6237843	2.7533267		2.5361257	2.38740628	2.138642725	2.29369486	2.282862614	3.001191277	3.720660594	--	--	--	Y	Y	--	--	--	--	--	--
19642	At4g20320	CTP synthase (UTP--ammonia ligase), putative	A013818_01	1.3935102		1.2498536	1.4127958	2.007346	2.2631671	2.6951685	2.336445	2.9415457		2.8732884	3.3893206	2.4350717	2.4445767	1.6884291	1.8394982	2.5797317	2.967299	1.66533454	2.84715364	2.325767733	2.282315456	1.913133542	0.71201094	2.36	1.22	--	Y	--	Y	Y	--	--	--	--
11669	At1g69490	No apical meristem (NAM) protein family	A001155_01	1.9888474		3.0105133	-0.15201756	3.3666537	2.6401942	2.660303	2.8004003			2.119173	2.6559446	2.6376476	1.4650357			2.1912973		2.170838208	2.558955225	2.097993533	2.281999378	3.752759944	2.667753313	0.681318681	2.681318681	--	Y	Y	--	Y	--	--	--	--
3955	At2g41880	guanylate kinase -related	A019819_01	1.9705602	2.4159591	2.573682	2.677935	2.7350898	2.9158099	1.8654363	2.251404	1.6314733	2.060664	3.0353742	2.6530445	2.037947		1.3327991	1.6097664		2.702059	2.548172667	2.24956605	1.920642875	2.279312738	3.62901628	1.879052935	--	--	--	Y	Y	--	--	--	--	--	--
330	At1g44090	gibberellin 20-oxidase family	A004405_01			2.493518	3.0156558	2.8971162	2.890596		0.4243424			3.7370698	3.6584399	-0.24409278			1.5064768		2.373499	2.8242215	2.606617367	1.211961007	2.275262112	3.703790121	4.031736245	--	--	--	Y	Y	--	--	--	--	--	Y
7095	At1g54160	CCAAT-binding factor B subunit -related	A001869_01	1.9560218	1.283733	1.9906552	2.2091875	3.0919716	2.292746	1.7418187	2.0608888	2.874063		2.5886056	3.310254	2.0622745	2.3271985		1.9114114		2.3970315	2.13738585	2.51512602	2.174478975	2.27319074	3.950649491	3.184987457	--	--	--	Y	Y	--	--	--	--	--	--
19254	At3g17250	protein phosphatase 2C (PP2C) -related	A009252_01	2.135862		1.8830528	2.7076988	2.8553483	2.3287144	2.9348297	3.17576	1.6425941		1.0166466	2.8470554	1.722754	2.2771387	0.90577775	1.729038	2.7825968	3.4060538	2.38213526	2.32337716	2.137226508	2.271932572	1.425380716	0.981037689	--	--	--	Y	--	--	--	--	--	--	--
16906	At3g49760	bZIP family transcription factor	A009532_01	3.1756513	2.8149722	2.2471755	2.650418	3.6628466	1.7566146	1.7308482	2.7368734	2.4368446		2.088689	1.1682125	2.2279625	1.8262271	1.4790976	1.1822263	2.7437491	2.6306937	2.717946367	2.03229354	2.014992717	2.268182482	-0.020581517	-0.199770022	--	--	--	--	--	--	--	--	--	--	--
885	At3g26840	esterase/lipase/thioesterase family	A011120_01			2.0639129	1.806085	3.3535435	2.448452					2.5383098	2.84227	2.7928379	1.6941233		1.214395		1.8824378	2.41799835	2.6902899	1.8959485	2.26363672	3.346054883	1.854511215	--	--	--	Y	Y	--	--	--	--	--	--
9172	At5g01040	laccase (diphenol oxidase) family	A025886_01		1.3460073	2.47862	2.2950847	3.1078172	2.7505264	2.341529	2.2650108	2.7879798		2.856485	2.2653794	1.9361283		0.9935648	0.87288356	2.3348992	3.317935	2.39561112	2.5032768	1.891082172	2.263323364	3.069247953	0.669844018	--	--	--	Y	--	--	--	--	--	--	--
3145	At5g32484	transposon related protein -related	A009428_01	1.7993175	1.7031171	2.0983055	2.5374362	2.1883886	2.242079	1.492095	2.5460827	2.3270023	2.7948961	2.9728446	3.5130134	2.2580078	2.259723	0.57633394	1.6324766		3.5226834	2.094773983	2.607655683	2.049844948	2.262576632	--	--	--	--	--	--	--	--	--	--	--	--	--
20841	At1g48000	myb family transcription factor	A001527_01	1.1112393	0.97728544	1.9628197	0.88288295	2.0533617			2.9338927	2.6539783		2.8149908	1.7683767	2.2269151	3.1621964	2.6164002		3.2168658	3.2799535	1.397517818	2.542809625	2.9004662	2.261511328	3.368673659	3.376353141	--	--	--	Y	Y	--	--	--	--	--	--
2539	At1g71140	MATE efflux protein family	A003384_01	3.2493439	2.3312001	2.9371426	1.7783501	2.1901462	1.9523395							1.3902855						2.4064204	#DIV/0!	1.3902855	2.261258271	2.006048038	2.875968265	--	--	--	Y	--	--	--	--	--	--	--
11428	At1g21130	O-methyltransferase 1, putative	A025968_01	1.3129723	1.8054376	2.4370694	3.013334	1.8962498	2.4593585	1.9702508	2.2371058	1.6161765	2.634955	2.2953885	2.9831133	2.6116045	3.1461992	0.47185752	1.2740985	2.5978334	3.9247408	2.154070267	2.289498317	2.33772232	2.260430301	1.74844051	1.750097757	--	--	--	Y	Y	--	--	--	--	--	--
10734	At5g17300	expressed protein	A016949_01	2.5282085		3.2242506	2.8692195	3.0682037	2.7348557	2.4201856	2.189499	2.2466807		1.9253335	2.0646365	2.0463028	1.8432711	1.1659389	1.190021	2.5569239	2.0216594	2.8849476	2.16926706	1.804019517	2.2559494	1.978750474	2.681629915	--	--	--	Y	Y	--	--	--	--	--	--
17465	At5g65640	bHLH protein	A015505_01	1.4033614	0.88019043	2.1237288	1.5665628	2.5174074	2.3522208	2.528861	2.491731	2.808637	3.0474598	2.3048792	2.8495307	2.2151842	2.0911338	1.5781548	1.3720152	3.31096	3.1394563	1.807245272	2.671849783	2.28448405	2.254526368	-0.14082321	-1.037816174	--	--	--	--	--	--	--	--	--	--	--
8702	At3g47340	glutamine-dependent asparagine synthetase	A005727_01	1.4927763	1.4321597	1.9408938	2.0469272	1.7912046	1.7158179	3.4229755	3.13654	1.630668		4.3444033	3.6930733	1.652046		1.0712581	1.0049635	2.7485216	2.923228	1.736629917	3.24553202	1.88000344	2.25296605	5.366213281	3.947932213	1.450549451	2.351648352	--	Y	Y	Y	Y	--	--	--	--
12877	At5g64530	No apical meristem (NAM) protein family	A015963_01	0.61203176		0.66715705		1.9964892			2.1327386	2.7877138		2.3584085	1.3512671	3.1450565	3.3764896	1.4510058		3.9064627	3.1988811	1.09189267	2.157532	3.01557914	2.248641809	1.323403841	2.571866007	--	--	--	Y	Y	--	--	--	--	--	--
17046	At3g59410	protein kinase like	A010298_01				1.1705348	-0.5336584					2.3925438	3.9796872	3.7919436	2.0673168	2.6051302	2.5400386	2.8143868	1.208021	2.6842153	0.3184382	3.3880582	2.31985145	2.247287245	-0.356539538	0.070083841	--	--	--	--	--	--	--	--	--	--	--
9403	At1g25220	anthranilate synthase, beta subunit (ASB)	A002159_01	2.4241831	2.009474	2.538245	2.6431758	3.899834	3.3680925	1.8637354	2.1089294	2.3881485		2.4323766	2.304814	1.8892188	1.8029072	1.3158842	0.84569216	1.954486	2.3869832	2.813834067	2.21960078	1.69919526	2.245657639	--	--	--	--	--	--	--	--	--	--	--	--	--
9705	At2g24430	No apical meristem (NAM) protein family	A006184_01	1.3631661	2.2563918	3.035791	2.8147123	2.9035797	2.1740704		1.9294124	1.0754181	2.3619635	1.7817693	1.5516218	2.2983534	2.3097825			3.1600463	2.590752	2.42461855	1.74003702	2.58973355	2.240455373	2.299571626	0.961696745	4.666666667	1.541666667	--	Y	--	Y	Y	--	--	--	--
2106	At4g23430	Arabidopsis thaliana DNA chromosome 4, BAC clone F16G20 (ESSAII project)	A024509_01	0.72187585	1.605953	1.042074	1.3258018	1.5791326	1.5210563	1.8814344	2.7808797	1.8287175	2.9067357	2.7786365	3.4500573	2.420332	3.0396173	2.1032672	2.383779	3.8582814	3.09067	1.299315592	2.604410183	2.81599115	2.239905642	--	--	1.056910569	0.536585366	--	--	--	Y	--	--	--	--	--
22223	At5g46910	hypothetical protein	A017814_01	1.6635768		2.7846239	2.8366244	2.736155		1.3719393	1.6840161	2.7840698		2.2018137	2.5355039	1.8774482	2.1818905	2.036607	1.4256182	2.8685124	2.5770068	2.505245025	2.11546856	2.161180517	2.237693733	2.898253721	2.487088519	--	--	--	Y	Y	--	--	--	--	--	--
20082	At2g21640	expressed protein	A019886_01	0.56132805	0.3766139	1.9886781	2.231577	3.3808918	0.96169907		2.7906756	3.818102	2.6029992	1.7077689	1.4649763	1.9981773	2.481782	4.125452	2.227985	2.4732857	2.8464582	1.583464653	2.4769044	2.692190033	2.237555889	5.140044792	5.245786292	5.833333333	1.083333333	--	Y	Y	Y	Y	--	--	--	--
26886	At5g42650	allene oxide synthase / cytochrome P450 74A	A017884_01	3.022508	2.7713792	2.7673311	2.8409364	3.4168108	3.5478911	2.221261	2.7490003	1.605954	1.941698	2.5399618	2.25308	1.388761	1.1493084	0.8769121	0.767545	2.2379677	2.1553276	3.061142767	2.218492517	1.429303633	2.236312972	4.510640901	1.215743763	0.965351121	1.053177691	--	Y	Y	--	Y	--	--	--	--
12667	At4g27940	mitochondrial carrier protein family	A013274_01	0.98723763		1.4266579	1.071377	3.1784043	2.5775883	1.5889214	2.4476764	2.6802168	2.3918574	2.4734435	2.516469	2.7824764	2.4772482	2.3436127	2.164121	2.0553784	2.8445888	1.848253026	2.349764083	2.444570917	2.235722066	3.248110948	2.941988492	1.458333333	1	--	Y	Y	Y	Y	--	--	--	--
143	At1g30040	gibberellin 2-oxidase (GA2-oxidase) (ga2ox2)	A002143_01	2.120024	1.7251239	3.0900776	2.744407	3.3264408	3.0636547					2.3989253		0.1920226			1.3888757			2.678288	2.3989253	0.79044915	2.227727956	2.871119789	2.122861561	4.261682243	0.841121495	--	Y	Y	Y	--	--	--	--	--
4505	At4g23180	serine/threonine kinase -related protein	A024890_01	1.7345359		2.2389815	2.9425018	2.7939537	2.792048					1.5336051	2.274481				1.4215494			2.50040418	1.90404305	1.4215494	2.21645705	4.999336557	3.323614107	1.564102564	1	--	Y	Y	Y	Y	--	--	--	--
14464	At2g15650	retroelement pol polyprotein -related	A007401_01			2.6102335	1.9494151		2.5308838			1.716158	3.2966962	2.4029403	2.4440224	1.8513404	2.2040086	1.0904909	1.3572747	2.6924586	2.647687	2.3635108	2.464954225	1.9738767	2.214893038	0.086027814	0.124484598	--	--	--	--	--	--	--	--	--	--	--
8546	At5g47220	ethylene responsive element binding factor 2 (EREBP-2)	A019034_01	1.8183167	2.5007956	1.8804371	3.742135	3.3727028	3.1423256	0.536168	2.1456606	1.5936468	3.1229475	2.3720024	2.9984717	1.3303422	2.2153745	0.92498976	1.3328512	1.3264788	3.4749756	2.742785467	2.1281495	1.76750201	2.212812326	6.880985725	5.104299579	0.75	0.804878049	--	Y	Y	--	--	--	--	Y	--
12410	At3g29575	expressed protein	A010578_01	2.2422533	0.9077563	1.8584379	3.549333	3.8193762	1.838987	2.4719832	2.5832417	3.403583	2.1493819	0.6022638	1.3564163	2.2068598	2.7359452	1.4798789	0.9045152	2.429535	3.2330694	2.369357283	2.094478317	2.16496725	2.20960095	3.748275911	2.956768443	--	--	--	Y	Y	--	--	--	--	--	--
6643	At3g26650	glyceraldehyde 3-phosphate dehydrogenase A subunit (GapA)	A024425_01	1.996182			-0.4718279		2.0732517			4.0601277		3.9283826	3.4459991	1.6750426	1.1990248	1.8953497	1.1344877		3.3494127	1.199201933	3.811503133	1.8506635	2.207766609	-0.543293651	1.103769313	1.958333333	1.041666667	--	--	Y	Y	Y	--	--	--	--
2040	At3g28180	glycosyltransferase family 2	A024444_01	2.7977028	2.261058	3.1269586	2.4878352	3.259932	2.5730374	2.6088784	1.9537121	2.3237994	1.2128569	2.6839619	2.1542275	1.6747968	1.2180556	1.9717342	1.3654548	2.0807383	1.9475433	2.751087333	2.156239367	1.7097205	2.2056824	3.255582206	1.743846005	--	--	--	Y	Y	--	--	--	--	--	--
16452	At1g01240	expressed protein	A004165_01				0.0872388				2.5965672					2.5795786	3.0077474			2.144515	2.8001618	0.0872388	2.5965672	2.6330007	2.2026348	0.536445422	0.979279653	--	--	--	--	--	--	--	--	--	--	--
204	At1g08980	amidase	A002838_01			1.0296724	1.8992844	1.8323061	1.9661249	1.5941232	2.6051257	1.6020968	2.1481235	2.998666	3.3604803	1.6853696	3.5089176	0.81762546	2.1540885		3.8271465	1.68184695	2.38476925	2.398629532	2.201943397	1.306873524	1.057787856	1.20754717	0.905660377	--	Y	Y	Y	--	--	--	--	--
11357	At3g45660	hypothetical protein	A024845_01			3.326104	2.835179	2.703434	1.8178426			2.2636888		2.0409129	2.026068	1.8278469	-0.091067515			2.4394913	3.0293546	2.6706399	2.110223233	1.801406321	2.201714053	--	--	--	--	--	--	--	--	--	--	--	--	--
14947	At4g21850	expressed protein	A013083_01	2.1835017	2.8082228	3.0680037	2.4974005	1.6608945	2.31913	1.5374727	2.2367523	1.3763567	2.1848555	2.6230257	2.1116993	2.2137275	2.755241	1.1262769	1.5683143	2.66683	2.6827343	2.422858867	2.0116937	2.168854	2.201135522	2.610291831	-0.612883621	0.266112266	0.40956341	--	Y	--	--	--	--	--	--	--
23326	At1g55920	serine acetyltransferase	A003266_01	1.1452444	1.166583	2.8868577	2.749237	3.01627	2.9639325	2.1580155	1.6276622	1.8287014	2.09145	3.0156662	2.8047192	2.135789	2.0945127	1.1133183	1.3144007	2.7618024	2.7453284	2.3213541	2.254369083	2.02752525	2.201082811	2.994493707	1.708072118	2.684636119	1.118598383	--	Y	Y	Y	Y	--	--	--	--
3060	At2g33780	expressed protein	A008740_01	1.1276416		3.7085342		4.0466638	2.7439935	0.93101436					1.852049	0.9814209						2.906708275	1.39153168	0.9814209	2.198759623	--	--	--	--	--	--	--	--	--	--	--	--	--
21114	At1g73210	expressed protein	A004508_01	1.4179448		1.3233662	2.2226088	1.5638722	2.7554955	1.881732	2.3144515	2.30508	3.0046337	2.8582904	2.8737435	1.6873302	2.5888722	1.0096687	1.1302147	3.094695	3.282462	1.8566575	2.539655183	2.132207133	2.194968318	--	--	--	--	--	--	--	--	--	--	--	--	--
18869	At1g14970	auxin-independent growth promoter -related	A004668_01	0.31852227				0.88963115			2.062777	2.0793543			1.987707	2.136578	2.9943466	2.6155446	2.324113	4.533823		0.60407671	2.043279433	2.92088104	2.194239692	0.660654496	1.50168264	--	--	--	--	Y	--	--	--	--	--	--
18137	At2g38340	AP2 domain transcription factor, putative (DREB2)	A023437_01	0.7423079	0.18736355	2.2129092	1.9471552	2.8549018	1.8141404	1.9164541	2.6077368	2.3544853		1.5257702		2.775937	2.2307432	3.5520442	3.1649208		3.0183463	1.626463008	2.1011116	2.9483983	2.193681063	5.219296564	5.063036099	--	--	--	Y	Y	--	--	--	--	--	--
927	At3g20320	expressed protein	A010800_01	1.4129225	1.8013	1.2773714	1.7265356	1.56148	1.5002921	2.7442281	2.1640906	2.3025374	2.7265673	3.4134321	3.2769735	2.928176	2.85562	0.9769074	2.408121			1.546650267	2.771304833	2.2922061	2.192284688	0.252819705	0.604296728	--	--	--	--	--	--	--	--	--	--	--
13217	At2g46830	MYB-related transcription factor (CCA1)	A019781_01	3.0830796	0.8936376	2.9850838	3.8603363	4.484005		1.3985091	1.2913682	1.6126602	1.8788483		2.3463016	1.7737621	2.0559027		1.3568121	1.6622874		3.06122846	1.70553748	1.712191075	2.191613857	3.525037336	2.07395326	6.109090909	1.163636364	--	Y	Y	Y	Y	--	--	--	--
10201	At3g24650	abscisic acid-insensitive protein 3 (ABI3)	A011599_01							2.7373016	2.0051126	2.3621151		1.8472885	1.9267882	2.229833						#DIV/0!	2.1757212	2.229833	2.184739833	0.04346979	0.215214806	--	--	--	--	--	--	--	--	--	--	--
22848	At2g01420	auxin transport protein, putative	A024642_01	1.0761838	1.1089991	0.42324495	0.7135598	1.2755576	0.807921	2.8304589	2.7438376	3.5636876	3.213092	2.941001	2.652037	3.5169673	3.3207026	1.4973307	1.0061076	3.5219789	3.0985634	0.900911042	2.990685683	2.660275083	2.183957269	0.921167527	0.264524656	--	--	--	--	--	--	--	--	--	--	--
7551	At2g19310	small heat shock protein -related	A007284_01	1.4591658		1.6117969	1.837564	1.2058562	0.9607077	2.845807		2.3737829		3.0797343	2.939036	1.9105257		2.7383974	2.8198173		2.4817502	1.41501812	2.80959005	2.48762265	2.174149338	0.488456053	1.087108841	3.053521127	0.569014085	--	--	Y	Y	--	--	--	--	--
343	At1g76410	RING zinc finger protein -related	A003580_01			1.0224316	1.754097	0.64896953	0.91373295		2.6499178		2.4105866	3.2667036	3.6146283	4.150415	2.94099		0.9696797		1.7319206	1.08480777	2.985459075	2.448251325	2.17283939	-0.183133161	2.175862646	--	--	--	--	Y	--	--	--	--	--	--
12002	At2g46830	MYB-related transcription factor (CCA1)	A019781_01	3.8244534	3.0137575	2.633051	2.912614	5.4190817	3.9611015	1.4572233	1.8775293	1.5167862	1.3541251	1.4387691	1.1106181	1.861636	1.6387819	0.619417	1.0018862	1.6960862	1.764798	3.627343183	1.459175183	1.430434217	2.172317528	3.525037336	2.07395326	6.109090909	1.163636364	--	Y	Y	Y	Y	--	--	--	--
6799	At4g33905	peroxisomal membrane protein, putative (22 kDa)	A024906_01	0.84608734	0.34099984	1.1642702	1.6362513	3.4332135	3.3671188		0.6657679	3.0533042		2.661777	3.9344869	1.9087952	2.0204659				3.1886046	1.797990163	2.578834	2.3726219	2.170857129	4.718438759	4.303864942	--	--	--	Y	Y	--	--	--	--	--	--
25754	At1g26100	Arabidopsis thaliana chromosome 1 BAC F28B23 genomic sequence	A004875_01	2.8763523	2.9598868	1.5032787		2.2707062			1.316544					2.089141						2.402556	1.316544	2.089141	2.169318167	-0.91744051	-1.583372684	--	--	--	--	--	--	--	--	--	--	--
26447	At4g25820	xyloglucan endotransglycosylase XTR9	A013253_01	0.47209993		0.8444674	0.9114359	0.08332236	0.22617756	1.673711	1.7529526	2.5079381	3.054123		3.1651118	3.6323376	3.6278698	2.5933585	2.7985442	3.6191075	3.735141	0.50750063	2.4307673	3.3343931	2.168606141	-2.393107846	2.522207402	0.467343977	1.860667634	--	--	Y	--	Y	--	--	--	--
26495	At4g28350	receptor protein kinase like protein	A013265_01	0.23266524		1.3019435	1.5820255	0.50202286	0.37309203	0.6353103	0.7010128	2.6971078		3.200524	3.1597576	3.7772555	3.6671736	2.1127305	2.1115055	4.306415	4.333772	0.798349826	2.0787425	3.384808683	2.168394608	2.80396903	2.868291325	--	--	--	--	Y	--	--	--	--	--	--
24604	At5g47430	DNA-binding protein-related	A018128_01	1.5294707	1.3093609	2.1054528	1.2118849	1.9298893	1.0163571	3.009736	2.836686	2.7360399	1.6606386	2.8054729	1.9221696	3.0868871	2.2757063	2.3337493	1.4842322	3.1843364	2.5752363	1.517069283	2.495123833	2.4900246	2.167405906	1.275724905	0.932014903	--	--	--	Y	--	--	--	--	--	--	--
7395	At5g39580	peroxidase, putative	A005758_01	1.4772997	1.7842995	2.4794247	2.3522274	2.2648199	2.004063	1.8473918	2.1004794	1.6299833	1.7971847	2.4074125	2.290414	2.9192016	2.4871955	0.8196553	1.5305333	3.4034908	3.4139662	2.0603557	2.012144283	2.429007117	2.167169033	5.289728868	3.485464559	0.320652174	1.461956522	--	Y	Y	--	Y	--	--	--	--
23550	At5g17020	exportin1 (XPO1)	A005914_01	0.9096324	1.0716267	0.9263536	1.027582	1.3769152	0.8084409	2.9734871	2.7434258	2.201183	2.1278179	2.8166459	2.7180593	2.8430774	2.840405	1.6215745	2.281858	3.792912	3.7671194	1.0200918	2.596769833	2.857824383	2.158228672	0.783029338	0.874965264	--	--	--	--	--	--	--	--	--	--	--
14059	At1g19310	zinc finger (C3HC4-type RING finger) protein family	A003286_01	1.2388636		0.8220101	2.534713		2.230417	2.8218951	2.9121351	2.0493984	2.5289075		2.9995532	1.5502769	2.7277539	0.3690339	1.5501775	2.1931038	3.780299	1.706500925	2.66237786	2.028440833	2.153902533	2.204976697	1.298578254	--	--	--	Y	Y	--	--	--	--	--	--
17574	At5g56160	Arabidopsis thaliana genomic DNA, chromosome 5, P1 clone:MDA7	A016746_01					0.44282153			0.97367287					2.7010577	2.9800632	1.7400378		2.9721317	3.2357874	0.44282153	0.97367287	2.72581556	2.149367457	1.003209324	1.001874216	--	--	--	--	--	--	--	--	--	--	--
6221	At5g61820	expressed protein	A018066_01	0.9547948	0.7910063	2.005598	1.4197103	2.2042942	1.7128179	2.2374995	1.5474515	3.2488387		3.0288858	3.0692258	3.1541395	1.8767166	2.03326	0.47717202	3.4188633	3.3425298	1.514703583	2.62638026	2.383780203	2.148400236	1.735521933	1.747062642	--	--	--	Y	Y	--	--	--	--	--	--
22691	At5g66070	zinc finger (C3HC4-type RING finger) protein family	A023092_01	1.7691697	1.7600123	2.452378	2.6420999	2.4732618	2.362306	1.7318166	1.5032762	2.7146785	3.1821105	2.7490492	3.2628677	1.496952	1.8957952	1.6302991	1.8217478	0.7665006	2.4323199	2.243204617	2.52396645	1.673935767	2.147035611	3.63945648	2.425976252	--	--	--	Y	Y	--	--	--	--	--	--
18903	At4g10250	endomembrane-localized small heat shock protein	A005191_01		0.530498				0.4323385			3.3088913		1.4523892		3.1949027	2.862883	2.0111518			3.3831089	0.48141825	2.38064025	2.8630116	2.147020425	1.198340633	7.9909329	--	--	--	--	Y	--	--	--	--	--	--
5482	At3g28740	cytochrome P450 family	A010769_01			2.0344841	2.5834925	3.6911945	3.7964396				1.3641405		1.4225259	0.9503767	1.3145524					3.026402675	1.3933332	1.13246455	2.144650775	3.722439566	4.217876501	--	--	--	Y	Y	--	--	--	--	--	--
6650	At1g14040	Genomic sequence for Arabidopsis thaliana BAC F16A14 from chromosome I	A023736_01	1.4568417	2.0995402	1.8193842	1.9410764	2.5114245	2.375499	1.28829	2.1930432	1.6960132		2.7349083	2.7077694	2.3278193	1.9068646	1.4692466	1.5325046	2.8246424	3.5595016	2.033961	2.12400482	2.270096517	2.143786424	2.923126927	2.042003926	0.62745098	0.653594771	--	Y	Y	--	--	--	--	--	--
15026	At4g01950	phospholipid/glycerol acyltransferase family	A013439_01	1.8924235	0.06981735	3.2113895	3.6583962		3.166833	1.0719873	1.1218214	2.2833805		1.206352	2.444397	1.6674354	1.7123914	1.4400752	2.146132	3.5507004	3.645296	2.39977191	1.62558764	2.3603384	2.143051759	4.541190558	2.821319343	1	1	--	Y	Y	Y	Y	--	--	--	--
15102	At4g33440	polygalacturonase, putative	A014656_01	2.1834266		2.2569227	2.1792333	2.3917243	1.8443407	2.07431	2.3668602			1.1880776	1.0201402	2.1884706	2.1849055	2.140311	1.8477994	3.336194	2.9230404	2.17112952	1.662347	2.436786817	2.1417171	3.006112454	1.480742397	--	--	--	Y	Y	--	--	--	--	--	--
21536	At3g57740	protein kinase family	A009478_01	2.2682807	2.149748	4.022318	2.558855	2.8420377	1.8102256		1.3539381	2.0791411	2.2666678	1.9171666	2.7523284	1.8430057	1.3003163	1.0612786	1.0417635	2.3721166	2.6758418	2.6085775	2.0738484	1.715720417	2.136178206	--	--	--	--	--	--	--	--	--	--	--	--	--
5765	At4g11660	heat shock factor protein 7 (HSF7)	A013399_01	1.896712	1.6439025	2.3283973	1.8222885	2.6752992	1.8978196		1.6819456	2.6453192	1.9528035	2.946986	2.0164833	2.294801	1.9170921	2.6166596	0.9921611	2.766425	2.1788678	2.04406985	2.24870752	2.127667767	2.133762547	2.912105851	1.758375815	--	--	--	Y	Y	--	--	--	--	--	--
16514	At1g04990	zinc finger protein 2 -related	A004592_01	1.3798803	1.3113054	1.8331815	1.2535543	2.82944			1.7469709	2.7328155			2.4353523	2.3683798	2.6207306	2.060785		3.023548		1.7214723	2.305046233	2.51836085	2.1329953	2.052634094	1.48697805	--	--	--	Y	Y	--	--	--	--	--	--
22498	At1g05010	1-aminocyclopropane-1-carboxylate oxidase (ACC oxidase) (ethylene-forming enzyme) (EFE)	A020836_01	1.0836186	1.5504725	1.8067417	1.9185114	1.4006761	1.104565	2.6765199	2.5744925	1.5752405	1.8837287	2.2647717	2.3094547	2.9930186	2.9822736	2.1244817	2.2500222	2.9564552	2.8447754	1.477430883	2.214034667	2.691837783	2.127767778	1.068997926	1.199602863	0.844086022	1.129032258	--	Y	Y	--	Y	--	--	--	--
13656	At2g22240	Arabidopsis thaliana myo-inositol 1-phosphate synthase isozyme-2 mRNA, complete cds	A025487_01	1.9828644				1.5178231		1.9723057	2.619767	3.7036343				2.0195134		1.4094602		2.2445276	1.657141	1.75034375	2.765235667	1.83266055	2.1252263	0.865128942	2.013432589	3.018181818	0.872727273	--	--	Y	Y	--	--	--	--	--
16313	At1g14500	hypothetical protein	A002205_01	-0.17359932									2.0289307	0.92245513		1.7302504	3.2137167	2.3580759		3.0533252	3.8660674	-0.17359932	1.475692915	2.84428712	2.124902764	--	--	--	--	--	--	--	--	--	--	--	--	--
18361	At3g14075	lipase (class 3) family	A026085_01				2.0414846	2.1708343				1.1545678				1.8744911	1.9202316			2.5052776	3.2041345	2.10615945	1.1545678	2.3760337	2.124431643	1.730564093	1.099368269	--	--	--	Y	Y	--	--	--	--	--	--
22999	At5g07010	sulfotransferase family	A025853_01	1.5877376		2.0309334	2.0265372	3.2164671	2.2862456		1.90015	2.8491697	2.529334	2.0901668	2.433891	2.5423687	1.8646528	0.7693831	0.8113361		2.9279323	2.22958418	2.3605423	1.7831346	2.12442036	2.118665748	1.112542431	--	--	--	Y	Y	--	--	--	--	--	--
2876	At2g31230	ethylene response factor, putative	A006840_01	1.3418103		1.9002721		1.9821328	1.2063518	2.5290618	2.3741024	2.2254486	1.1798022	2.828346	2.741207	2.6226504	2.2947652	1.7779269	0.76548296	3.227594	2.9696534	1.60764175	2.312994667	2.276345477	2.122912991	2.161274757	1.03035744	0.277456647	0.716763006	--	Y	Y	--	--	--	--	--	--
4065	At2g22300	ethylene-induced calmodulin-binding protein, putative	A020816_01	0.89855653	1.9501418	1.6510935	2.0121274	1.8931077	2.1226387	1.1154009	1.679815	1.6511471		3.2469182	3.5370514	1.7492703	4.78388	0.8414008	1.5733652	2.1261663	3.2368264	1.754610938	2.24606652	2.3851515	2.121700425	2.241592073	0.873172293	--	--	--	Y	--	--	--	--	--	--	--
2939	At2g22470	arabinogalactan-protein (AGP2)	A007291_01	1.6405271	1.4986327	2.7650342	2.64308	2.8295937	2.3373528	1.5735952	1.6323395	2.0893319	2.2648396	2.5345023	2.7685342	1.5448834	1.6089213	1.941945	1.9829676	2.336399	2.1275303	2.285703417	2.143857117	1.923774433	2.117778322	2.818633973	2.100725223	1.03778135	1.169614148	--	Y	Y	Y	Y	--	--	--	--
2714	At1g68330	expressed protein	A004880_01			2.335062	2.4265287	1.2884457	2.5499332			1.8288254		1.1537365	2.6867878	1.7246426		2.3321033	2.5704203		2.3863566	2.1499924	1.889783233	2.2533807	2.116622009	3.778481624	3.597961038	--	--	--	Y	Y	--	--	--	--	--	Y
3807	At5g22540	hypothetical protein	A017165_01	1.8042864		1.8662299	2.354458	3.122982	3.2228858						1.0129658	1.4216055					2.1210818	2.47416842	1.0129658	1.77134365	2.1158119	5.296402452	3.483082265	--	--	--	Y	Y	--	--	--	--	--	Y
3901	At5g39020	protein kinase family	A018257_01			2.0084178	2.3244567	2.8650305	2.6807961	1.838737					1.6749312	1.4135343						2.469675275	1.7568341	1.4135343	2.115129086	3.060841835	1.171352297	--	--	--	Y	Y	--	--	--	--	--	--
8902	At1g70140	formin homology 2 (FH2) domain-containing protein	A023172_01	2.3353646	1.6021667	2.0700428	1.5346231	2.7610414	2.3823166	2.8736548	2.1471148	2.4396036		2.6465	2.5613005	1.9244328	0.9414341	1.7177929	0.65594536	2.7640505	2.5638213	2.1142592	2.53363474	1.76124616	2.113012109	1.485742758	0.925661982	--	--	--	Y	--	--	--	--	--	--	--
16415	At1g50450	expressed protein	A003387_01						1.5377746		2.1158538			1.4145066			2.8009725	1.7998735	1.6549624		3.4634016	1.5377746	1.7651802	2.4298025	2.112477857	1.234862488	0.85870174	--	--	--	Y	--	--	--	--	--	--	--
4034	At4g22610	protease inhibitor/seed storage/lipid transfer protein (LTP) family	A020175_01	2.3668227	2.5243537	2.2426565	2.5528057	3.1508105	3.111604		3.1525507	1.2368085	1.782776	2.4462395	2.462882	1.7836145	1.6549016	0.23589401	0.4772244	2.10912	2.564253	2.658175517	2.21625134	1.470834585	2.109136312	2.993346639	1.426353442	1.079069767	0.527131783	--	Y	Y	Y	--	--	--	--	--
12006	At3g47340	glutamine-dependent asparagine synthetase	A005727_01	1.3179286	2.0338714	1.7783691	1.9731997	1.8941295	1.3626741	3.106294	3.967187	1.5994674	2.0451674	3.1852403	2.700826	1.5970935	1.5801272	0.8514813	0.9029871	2.9189322	3.1346242	1.7266954	2.767363683	1.83087425	2.108311111	5.366213281	3.947932213	1.450549451	2.351648352	--	Y	Y	Y	Y	--	--	--	--
6174	At5g44990	hypothetical protein	A018078_01	0.22944786	-0.19225213	1.668113	2.6444337	3.0796	2.9719837			1.5301471		2.7650714	2.9115765	2.4406679					3.1403146	1.733554355	2.402265	2.79049125	2.10810033	5.373597788	4.134954049	--	--	--	Y	Y	--	--	--	--	--	--
15881	At1g51400	photosystem II 5 KD protein	A024470_01	0.78493184		2.3844543	1.3325373		2.3708956	1.748351	1.2332519	1.7782633	3.4801934	4.2520804	4.1961827	1.2325891	1.6464527	1.8872465	0.9882602	2.2487767		1.71820476	2.781387117	1.60066504	2.104297796	-0.356098306	0.800781737	1.337278107	1.514792899	--	--	--	Y	Y	--	--	--	--
12155	At2g27080	expressed protein	A007289_01	2.0288005		2.5505772	2.8207514	2.878411	2.9171648	1.725176	2.2502627	2.2057543		3.1254654	3.2566342	0.13019395	0.6016734	0.77189744	0.909042	2.7537444	2.7304652	2.63914098	2.51265852	1.316169398	2.103500868	4.070106003	2.695527264	0.916666667	0.746212121	--	Y	Y	--	--	--	--	--	--
8532	At5g63320	hypothetical protein	A018619_01	0.86543983	0.76205087	1.0603647	1.4973552	1.6266228	2.0061564					3.4241147	3.3360782	2.4922392	3.0865724	1.6196957	2.1978843	2.1862383	3.2095718	1.3029983	3.38009645	2.46536695	2.0978846	1.475535971	1.722168128	--	--	--	Y	Y	--	--	--	--	--	--
9845	At2g39200	seven transmembrane MLO protein family (MLO12)	A006950_01	2.4185898	1.3386788	2.8560507	3.1839511	3.1598191	2.4737263	1.7524116	2.1402047	1.6058803		2.729527	2.8340585	1.1801484		0.9358685	1.0350128	1.818983		2.571802633	2.21241642	1.242503175	2.097527373	4.979791573	3.398007274	2.664206642	1.151291513	--	Y	Y	Y	Y	--	--	--	--
8828	At4g19720	Arabidopsis thaliana DNA chromosome 4, BAC clone T16H5 (ESSAII project)	A022371_01	1.0839345	0.5582295	2.4473414	2.3488448	2.3823369	1.9838432	1.7391202	1.4611232	3.1763742	2.153263	3.0288694	3.6313207	1.583653	1.2827277	1.6720285	1.3596952	3.150111	2.7126637	1.80075505	2.53167845	1.960146517	2.097526672	2.775478449	3.42828706	--	--	--	Y	Y	--	--	--	--	--	--
3593	At4g21390	serine/threonine kinase - like protein	A015496_01	1.6967266	1.9608163	2.4695976	2.4057722	2.5489752	2.6081748					2.0133877	2.0738416	1.6288412			1.4225053		2.2323425	2.281677117	2.04361465	1.761229667	2.096452818	3.65663539	2.220202777	--	--	--	Y	Y	--	--	--	--	--	--
22147	At5g47070	protein kinase, putative	A016407_01	1.3779166	0.7514236	3.1784558	2.787857	2.9580455	0.27738532	2.784895	2.8163798	2.6997724	1.2142367	1.6495667	2.4254823	2.6513	1.308186	1.5042995	1.0079226	4.009951	2.269526	1.88851397	2.265055483	2.125197517	2.092922323	4.132830777	3.211171063	--	--	--	Y	Y	--	--	--	--	--	--
26276	At3g28850	expressed protein	A011110_01	1.3839499		2.2904024	3.2226014	2.097804	2.281783	2.642803	2.990139	1.3941493	2.3389254	1.3293009	2.0355635	1.6261679	2.3544562	0.58908945	2.8977194	1.0710119	3.0292432	2.25530814	2.121813517	1.927948008	2.092653521	2.740423983	1.858940386	--	--	--	Y	Y	--	--	--	--	--	--
4856	At1g31280	expressed protein	A002463_01	1.7911836	1.669907	1.5173943	2.0278983	1.5066535	1.8466287					2.9111025	3.5855873	1.9446267						1.7266109	3.2483449	1.9446267	2.088997989	1.564497112	0.612987226	--	--	--	Y	--	--	--	--	--	--	--
14071	At1g75390	bZIP transcription factor ATB2, putative	A002437_01	0.91967		0.35240152	1.0375938		1.3393745	2.0323095	2.1285238	2.2738688		3.140886	1.7842306	2.5390522	2.5012367	2.1993449		2.8077939	4.155401	0.912259955	2.27196374	2.84056574	2.086549087	1.306124523	0.902932652	--	--	--	--	--	--	--	--	--	--	--
27552	At1g30620	NAD-dependent epimerase/dehydratase family	A025781_01	0.53881603	-0.2421498	1.8659528	2.0595574	2.1841757	1.6655389		1.0337179	3.0568938	2.843813	2.913453	3.0853713	2.485415	2.7606928	1.569322	1.4166737	3.0950978	3.0465207	1.345315172	2.5866498	2.395620333	2.081109531	2.429463412	2.030419368	1.92	1.08	--	Y	Y	Y	Y	--	--	--	--
13122	At5g35475	hypothetical protein	A018665_01	2.6590455		2.043904	2.859417	2.6980739	2.7970834	2.4298224	2.6010928	1.4897935		2.1500885	2.0340474	1.4814968	1.7638428	0.46816015	0.4205871	2.6343129	2.7567573	2.61150476	2.14096892	1.587526175	2.080470341	--	--	--	--	--	--	--	--	--	--	--	--	--
22026	At5g12930	expressed protein	A015516_01	0.974143		1.2000637	1.2581551	1.3821197	2.342225		1.1906967	2.3954687	3.4948921	3.2464628	3.1834815	2.4134605	2.754943	1.2843493	1.0720289	2.351848	2.7241342	1.4313413	2.70220036	2.100127317	2.079279513	1.665711094	0.287501993	--	--	--	Y	--	--	--	--	--	--	--
26591	At4g22720	glyco protein endopeptidase - like protein	A014405_01	1.299537	0.9158792	2.1588793	1.2945985	1.8491511	1.078091	2.173472	1.832979	3.1202068	1.8289552	2.765678	1.9685141	2.358087	1.7326994	2.52255	1.9419826	3.6065462	2.968316	1.43268935	2.281634183	2.521696867	2.078673467	1.039621494	0.818808536	--	--	--	Y	--	--	--	--	--	--	--
23830	At3g03300	DEAD/DEAH box helicase carpel factory-related	A009999_01			-0.19810636		0.26170012			1.5450795	1.7617366	2.1084495	2.532985	2.4491053	2.7487967	2.9768603			3.0675	3.5895767	0.03179688	2.07947118	3.095683425	2.076698487	-0.497073377	-0.281208883	--	--	--	--	--	--	--	--	--	--	--
6097	At5g10230	annexin -related protein	A016837_01	1.7475562			0.512579	1.8848966	1.256046	2.882862				1.25981	2.56041	2.4120386					4.1535697	1.35026945	2.234360667	3.28280415	2.074418678	-0.89601933	0.882884213	--	--	--	--	--	--	--	--	--	--	--
15830	At5g66670	At14a, putative	A022980_01	2.2810888	0.7600656	2.294683	2.2846184	3.830694	-0.15259889	1.5868919	1.9178705	4.453032	2.3653688	1.9381359	2.7972443	2.0707357	0.79209524	1.1761091	1.3514341	4.0036354	1.5811465	1.883091818	2.509757233	1.829192673	2.074013908	4.941868911	4.417795416	--	--	--	Y	Y	--	--	--	--	--	Y
3017	At3g07360	expressed protein	A009036_01	1.6477613	2.1173444	1.8525587	2.0716913	2.424125	2.0150392	1.861749	1.7461003	2.5656774	2.887417	2.6414797	2.6014435	2.3822238	2.2780533	0.21535525	0.83141124	2.5402613	2.6507719	2.021419983	2.383977817	1.816346132	2.073914644	1.334256785	-0.380398297	--	--	--	Y	--	--	--	--	--	--	--
7594	At2g21330	fructose-bisphosphate aldolase, putative	A008394_01			2.3610094	1.928808	3.5484807	2.5628068				2.3560925	1.9781957	2.3974073	1.4193654	1.6756728	1.0107437	1.2877618	2.3542645		2.600276225	2.2438985	1.54956164	2.07338405	-1.385971209	1.394621741	--	--	--	--	Y	--	--	--	--	--	--
6578	At4g25350	hypothetical protein	A022513_01	1.2591742		1.498611	2.4889033	2.6811378	2.4357471													2.07271468	#DIV/0!	#DIV/0!	2.07271468	3.621655827	2.532852418	--	--	--	Y	--	--	--	--	Y	--	--
5946	At4g02140	expressed protein	A015436_01	0.96375644					1.6336229	0.48381776	1.6384223			1.6785873		3.0768664	3.5476527		1.5219281		4.1048245	1.29868967	1.266942453	3.062817925	2.072164267	0.777899079	1.09813464	--	--	--	--	Y	--	--	--	--	--	--
1384	At5g48540	33 kDa secretory protein-related	A016227_01	2.3052886	2.4657364	1.7178559	2.8842947	1.7395613	2.8183367	1.210703	1.908451	1.1233126	2.11008	1.9007076	3.1154346	1.3998095	2.8902445	0.42884496	1.6061502	2.3544416	3.1856596	2.3218456	1.894781467	1.97752506	2.064717376	2.421190372	0.835638214	--	--	--	Y	--	--	--	--	--	--	--
21256	At2g23370	Arabidopsis thaliana chromosome II section 133 of 255 of the complete sequence. Sequence from clones F26B6	A006438_01			2.402461	2.7219594	1.6013178	2.9486234				2.5108538	2.7675614	2.8341682	1.0455532	1.8362964	1.6654776	1.4586182	0.9764026	2.0405521	2.4185904	2.704194467	1.503816683	2.062295777	--	--	--	--	--	--	--	--	--	--	--	--	--
22805	At2g32200	hypothetical protein	A023525_01	0.87274	0.62097645	2.0074081	1.757892	2.3619564	1.9377421	1.2443357	1.0211345	2.8038507	2.500497	3.0969677	2.845336	1.6626589	1.5533056	1.8753793	1.7248557	3.6544268	3.5777116	1.593119175	2.252020267	2.34138965	2.062176364	--	--	0.865671642	1.313432836	--	--	--	--	Y	--	--	--	--
13777	At1g57990	purine permease-related	A025813_01	0.5995904		2.1052542	2.4926064		1.9963512		1.9942335	1.9255385				1.8489895	2.1729424	1.2494972	1.9066236	2.9072392	3.545503	1.79845055	1.959886	2.27179915	2.062030758	4.673633198	4.572060674	--	--	--	Y	Y	--	--	--	--	--	--
15874	At4g19390	expressed protein	A024114_01	1.3765342		1.5716933	0.33679515			2.3247528	1.8714142	3.3440406			1.1005859	2.8884957	1.3423306	1.5779196		4.7763786	2.1905687	1.09500755	2.160198375	2.55513864	2.058459113	2.238819918	1.788785381	0.719101124	0.876404494	--	Y	Y	--	--	--	--	--	--
1123	At4g21580	oxidoreductase, zinc-binding dehydrogenase family	A013086_01	2.0512187	1.7759435	2.816326	2.1994922	2.9140415	2.4754956	2.4415894	1.4897709	3.2386475	2.263492		2.2484074	1.9127593	1.2713271		0.0653139	1.681415		2.37208625	2.33638144	1.232703825	2.056349333	0.004503353	0.752056513	--	--	--	--	--	--	--	--	--	--	--
22107	At5g24540	glycosyl hydrolase family 1	A015920_01	1.4445163	1.4762098	2.540967	1.9284838	3.5621035			1.3852535											2.19045608	1.3852535	#DIV/0!	2.05625565	5.591386399	3.514040835	--	--	--	Y	Y	--	--	--	--	--	Y
25183	At4g23180	serine/threonine kinase -related protein	A024890_01	2.0037692		2.760594	2.5023866	2.9775665	1.5109264					1.1558988		1.4555043	1.7711325				2.3597274	2.35104854	1.1558988	1.8621214	2.055278411	4.999336557	3.323614107	1.564102564	1	--	Y	Y	Y	Y	--	--	--	--
23230	At1g02850	Arabidopsis thaliana chromosome I BAC F22D16 genomic sequence	A002126_01						1.0085088		1.8422549					1.9452071	2.1313667	2.194289	1.6518382		3.6073418	1.0085088	1.8422549	2.30600856	2.054400929	1.459859412	1.540545822	--	--	--	Y	Y	--	--	--	--	--	--
3426	At4g29790	expressed protein	A012967_01			1.0919377	0.9768762	1.4004216	1.4188774					2.7467647	2.8090289	2.670564			1.4825757		3.875555	1.222028225	2.7778968	2.676231567	2.052511244	0.990675631	1.235600174	--	--	--	--	Y	--	--	--	--	--	--
11985	At1g02660	lipase (class 3) family	A005246_01	1.8158617		0.82129043	0.9825126	1.8826464	1.4231205	2.949904	2.9972987	2.7085044		2.5834713		2.4148474	2.077512	0.032105103		2.7247832	3.31296	1.385086326	2.8097946	2.112441541	2.051915552	3.646108901	3.073054567	--	--	--	Y	Y	--	--	--	--	--	--
15838	At2g26390	serpin, putative	A023360_01	1.8150251	1.1733104	2.0783772	2.4520402	2.541554	2.5465639	1.6511943	1.61261	1.965016	1.7554921	2.5261858	2.2346554	1.826007	1.9073135	1.999688	1.7911626	2.25157	2.7829123	2.101145133	1.9575256	2.0931089	2.050593211	6.202351654	2.917940992	--	--	--	Y	Y	--	--	--	--	--	--
22237	At5g47370	homeobox-leucine zipper protein HAT2 (HD-ZIP protein 2)	A017113_01	2.2381704	1.8506831	2.988932	2.8338692	3.5673401	3.2810674		1.1846812	2.6876755	2.9882648	1.8820326	1.5689274	1.6044173	1.6534977	0.848844	0.97919106		0.6269992	2.7933437	2.0623163	1.142589852	2.04903706	2.272890682	-0.910993892	1.382488479	0.737327189	--	Y	--	Y	--	--	--	--	--
10369	At4g12430	trehalose-6-phosphate phosphatase, putative	A013404_01		1.0722346			2.6051638	2.0353491			3.051671	2.6074147	1.8078827	1.6194412	1.7275984	1.9349468				2.0145106	1.904249167	2.2716024	1.892351933	2.04762129	2.769678486	3.002112993	4.125	1	--	Y	Y	Y	Y	--	--	--	--
9270	At1g43910	AAA-type ATPase family	A000134_01			1.6792706	1.6338444	2.7886724	2.5288506	2.18911	1.8921784	2.4766345		2.1423442	2.1017714	1.4807308		1.9065021	2.1881168	1.8612419	1.7701505	2.1576595	2.1604077	1.84134842	2.045672757	3.599374223	2.195436404	--	--	--	Y	Y	--	--	--	--	--	--
24952	At2g29490	glutathione transferase, putative	A021886_01	1.8685635	1.8923417	2.3453872	2.0002239	2.013086	2.013762	2.2960522	2.116529	2.0535405	2.0525293	1.6673288	1.6244838	2.4464316	2.165842	1.5400946	1.7568452	2.370468	2.5521698	2.022227383	1.9684106	2.138641867	2.043093283	1.633743994	0.855022714	2.568914956	0.832844575	--	Y	--	Y	--	--	--	--	--
13735	At1g53430	receptor-related serine/threonine kinase	A025843_01	1.8484622		2.6167932	2.4036286	2.68689			1.742828	3.0481334	1.8417985	2.0936055	1.6916143	0.9332022		1.2480378			2.3407567	2.3889435	2.08359594	1.507332233	2.041312533	2.904979187	1.987156666	--	--	--	Y	Y	--	--	--	--	--	--
26833	At5g11650	hydrolase, alpha/beta fold family	A016738_01	0.8876374	1.3246803	1.4274889	1.7309036	1.5861814	2.0289736	2.5923905	2.2894566	1.9890645	2.4678226	3.0708158	2.315654	2.4747047	2.4160597	1.077395	1.412356		3.5869198	1.4976442	2.454200667	2.19348704	2.039912024	2.810111491	2.262353285	--	--	--	Y	Y	--	--	--	--	--	--
10135	At3g01175	expressed protein	A010418_01			1.7886763	2.2834737	1.4227782	1.2615151			1.8640207			2.916746	2.7031987						1.689110825	2.39038335	2.7031987	2.0343441	1.518487256	1.324669065	--	--	--	Y	Y	--	--	--	--	--	--
22702	At2g38430	hypothetical protein	A023442_01								1.1306757					1.9167346	1.4661585			2.8266304	2.8305225	#DIV/0!	1.1306757	2.2600115	2.03414434	--	--	--	--	--	--	--	--	--	--	--	--	--
3273	At3g48100	response regulator 2 (ATRR2)	A011791_01	2.8465042	2.8123546	2.3474412	2.0108645	3.2885923	2.7865295	2.8913658	3.038379	2.8140645	2.603258	1.5321639	1.3693883	1.9983289	1.7682331	0.86611754	0.5298723	0.66671985	0.37152636	2.682047717	2.374769917	1.033466342	2.030094658	0.942286861	1.675126918	1.105296745	1.055520102	--	--	Y	Y	Y	--	--	--	--
15115	At4g02280	sucrose synthase (UDP-glucose-fructose glucosyltransferase/sucrose-UDP glucosyltransferase), putative	A015446_01		-0.63104254		-1.2990144			1.5163124	2.3134298	4.5027966				2.4387677	2.9186387	1.4317715		4.0196958	3.0662901	-0.96502847	2.777512933	2.77503276	2.027764566	1.276482894	3.511906105	3.708333333	1	--	--	Y	Y	Y	--	--	--	--
24652	At5g60830	bZIP protein	A018140_01	1.2389127	1.4083524	1.5659019	1.4161111	1.9967667	1.8469152	2.3599067	2.519508	1.7050903	1.9934394	2.8893085	1.8915426	2.3450928	2.5705345	0.9860545	1.4551623	3.1585803	3.1110563	1.578826667	2.226465917	2.271080117	2.025457567	--	--	--	--	--	--	--	--	--	--	--	--	--
1122	At4g18120	Meiosis protein mei2-related	A013062_01	0.4677824	0.54035723	1.4514555	2.6231587	2.0722716	2.3352132	0.8341185	0.86383665	1.9860307	3.0945957	3.5054069	3.5570848	2.0199878	1.968546	0.9385733	2.5252237		3.618756	1.581706438	2.306845542	2.21421736	2.023670511	-0.675700807	-0.435818899	--	--	--	--	--	--	--	--	--	--	--
19645	At4g39830	L-ascorbate oxidase, putative	A013788_01	1.2799329	0.11590108	3.1221313	2.0583143	3.0862942	2.6156363		1.1609454	2.376455		1.4974649	2.4439259	2.030341	2.2144954	1.4087102	1.6946052	2.3248956	2.939642	2.046368347	1.8696978	2.1021149	2.023105668	5.229760405	4.39386164	--	--	--	Y	Y	--	--	--	--	--	--
10887	At5g12840	CCAAT box binding factor/ transcription factor Hap2a	A019621_01	1.4763383		2.2821949	2.4370427	3.1892576	2.2077532			2.415851				1.948336				0.225568	2.0062723	2.31851734	2.415851	1.3933921	2.020957111	2.536528826	2.024757763	3.070422535	0.985915493	--	Y	Y	Y	--	--	--	--	--
10574	At5g56580	mitogen-activated protein kinase kinase (MAPKK), putative (MKK6)	A016082_01			1.5424114	1.170901	1.8394479	1.1279671			1.6748545		2.127142	1.60767	2.3458033	2.7234526			2.7527328	3.3025384	1.42018185	1.803222167	2.781131775	2.019538273	1.271320415	-0.8621317	--	--	--	Y	--	--	--	--	--	--	--
19906	At5g51980	expressed protein	A017321_01	0.8794434		0.9969023	1.0863967	1.1459159	1.3587137	2.2686124	2.1784458	2.9433572	2.5462537	2.773929	2.4522426	2.6016762	3.0432732	0.81305057	1.1663568	2.9052522	3.1449256	1.0934744	2.527140117	2.279089095	2.01792631	0.916262558	0.779009597	--	--	--	--	--	--	--	--	--	--	--
24764	At1g76960	expressed protein	A020040_01								1.3022338	0.64755744	2.7155144	1.8368732		3.2065296	1.6449977	0.6641892	1.6019672	3.2241404	3.3327932	#DIV/0!	1.62554471	2.279102883	2.017679614	0.054377115	0.015619893	1	1	--	--	--	Y	Y	--	--	--	--
22552	At4g17500	ethylene responsive element binding factor 1 (frameshift !)	A020890_01	1.7793714	1.8015108	2.557403	2.1574662	2.625015	1.9440571	2.9265552	2.7289279	2.337935	1.9174554	2.2876189	1.5737312	1.991412	1.278417	1.0694941	1.056761	2.2740428	1.9576663	2.14413725	2.2953706	1.6046322	2.01471335	5.147054423	4.096415852	1.598566308	1.021505376	--	Y	Y	Y	Y	--	--	--	--
21922	At4g35190	Arabidopsis thaliana DNA chromosome 4, BAC clone T12J5 (ESSAII project)	A013996_01	2.0236566		2.7584164	2.3006265	3.0778024		1.5997463	1.2647443	2.1898375				0.85075015						2.540125475	1.684776033	0.85075015	2.008197519	2.536892846	3.351977722	--	--	--	Y	Y	--	--	--	--	--	--
8288	At5g65280	G protein-coupled receptor-related protein	A015941_01	1.4856561		1.6276851	1.581937	2.575321	2.4292839			1.7524095		2.4970076	2.3624787	1.7367092						1.93997662	2.203965267	1.7367092	2.005387567	3.34280329	1.7058647	--	--	--	Y	Y	--	--	--	--	--	--
10110	At3g10930	expressed protein	A010477_01	3.2039907	2.8824122	3.0127866	3.1356876	3.2919397	3.3365262	2.9814687	2.7626703	1.703603	1.3806701	1.9418075	0.5695673	0.4174146	0.43624642	1.1014024	0.70229506	1.9566836	1.245046	3.1438905	1.889964483	0.97651468	2.003456554	5.012969225	3.39387604	--	--	--	Y	Y	--	--	--	--	--	--
26225	At3g19840	expressed protein	A011026_01			1.4753577	1.9572383	1.8559589	1.9261916		1.5996472	1.7720015	2.4562013	2.3326733	2.2742307	2.0218046	2.3611362					1.803686625	2.0869508	2.1914704	2.002949209	1.491106862	0.280965742	--	--	--	Y	--	--	--	--	--	--	--
22053	At4g11350	fringe-related protein	A015213_01	1.2204766		2.9801567	1.413672	3.2584174	1.6970347		1.2247885	2.3240986				1.8762426	1.5655793			1.7515383	2.7203865	2.11395148	1.77444355	1.978436675	2.002944655	3.80789056	1.807505033	2.416666667	1.083333333	--	Y	Y	Y	Y	--	--	--	--
3490	At4g09150	expressed protein	A014000_01	0.8941158	0.7994092	1.7351696	1.4708424	1.4448794	1.05482	1.4269748		2.638482	2.017968	3.0291493	3.119548	2.6601944		2.079572	2.0778794	2.5327368	3.0326216	1.233206067	2.44642442	2.47660084	2.000897669	0.620535085	0.813622031	--	--	--	--	--	--	--	--	--	--	--
15721	At5g59845	expressed protein	A021442_01									1.5083084				1.6106946	1.5556055			2.7160583	2.6048887	#DIV/0!	1.5083084	2.121811775	1.9991111	-0.996099609	2.484866483	--	--	--	--	Y	--	--	--	--	--	--
8633	At5g14720	protein kinase family	A017570_01	1.2023313		1.9455724	2.1614783	2.9219337	1.9819732	1.7279512	1.831928	1.8177738		2.5373046	2.338452	1.8887657	1.9324493	1.5544103	0.50934166	2.9680092	2.6452403	2.04265778	2.05068192	1.91636941	1.997807185	0.455955356	0.783176753	--	--	--	--	--	--	--	--	--	--	--
20007	At5g46590	No apical meristem (NAM) protein family	A018479_01	1.7965581		1.6818756	1.9488693	3.09852	2.1168811					1.3418247								2.12854082	1.3418247	#DIV/0!	1.997421467	1.117894856	0.409238371	--	--	--	Y	--	--	--	--	--	--	--
2922	At2g15490	glucosyltransferase -related	A007920_01	1.1495048	1.1176159	2.4224992	2.7078283	2.3610034	2.2786503					1.9209129	2.4807003	1.3912817			1.7360665		2.4052932	2.00618365	2.2008066	1.8442138	1.997396045	2.729113622	0.941568204	--	--	--	Y	--	--	--	--	--	--	--
16307	At1g72800	nuM1-related protein	A001873_01	0.5865512	-0.060380526		1.1327442	2.3876078	1.8633984	0.83899045	1.5708932	3.5027986		1.2857589		1.9917743	1.4232496	2.8716676	2.2292917	4.2330594	4.0704246	1.181984215	1.799610288	2.803244533	1.995188628	2.159961813	1.802636018	--	--	--	Y	Y	--	--	--	--	--	--
2191	At4g33930	glycine-rich protein	A024907_01	1.0694385	1.0295147	1.5678024	-0.8134397	-0.6773788	-0.5015605	0.98232186	1.9870394	1.5355799	3.874606	1.4994086	2.967605	4.317262	5.0487304	3.438383	2.2451057	4.647356	1.6803458	0.279062767	2.14109346	3.562863817	1.994340014	5.044830916	6.402446498	--	--	--	--	Y	--	--	--	--	--	Y
5713	At3g19970	expressed protein	A012657_01	1.8774525	0.29082686	2.3144522	1.9656682	3.1159568	2.6398144	0.750605		2.3465753		1.6827427	2.381904	1.7710283					2.7816567	2.034028493	1.79045675	2.2763425	1.99322358	4.570709491	2.652375444	--	--	--	Y	Y	--	--	--	--	--	--
10523	At4g05070	expressed protein	A014984_01	1.3295189	1.5407624	1.3606309	1.7615439	1.1937925	1.1113636	2.8330247	3.0251753	1.478039	1.6095309	3.2254121	3.3333702	2.2753642	1.6996324	0.6570761	0.9737161	3.2221026	3.2373521	1.382935367	2.584092033	2.010873917	1.992633772	0.646944739	0.761700049	--	--	--	--	--	--	--	--	--	--	--
11982	At1g01010	No apical meristem (NAM) protein family	A004884_01	1.5452025	0.32046056	2.056449	2.3924313	2.163985	2.365141	1.4102595	1.8411095	1.4991419		2.5986657	2.2182071	1.7160332	1.8797486	2.0193262	1.8634233	3.0597787	2.8890316	1.807278227	1.91347674	2.237890267	1.990493804	2.171495628	1.127712225	--	--	--	Y	Y	--	--	--	--	--	--
4043	At5g62090	expressed protein	A020579_01			1.4547344	1.9309132	1.9276427	1.8649096		1.4768646	1.917351	2.8034923	2.751057	2.9373739	1.8584558	1.8006344	0.7356534	1.6066852	1.9714739	2.8188536	1.794549975	2.37722776	1.79862605	1.990406333	1.435263939	0.734196755	--	--	--	Y	--	--	--	--	--	--	--
9939	At2g22880	hypothetical protein	A008144_01			2.415408	2.9704475	4.0663953	3.3707993							-0.67702043		-0.21348348				3.205762525	#DIV/0!	-0.445251955	1.988757698	5.929102746	3.517934244	--	--	--	Y	--	--	--	--	--	--	--
22185	At5g66850	MAP protein kinase	A017107_01	1.2796584	1.5156397	2.27543	2.4822845	2.7317045	1.3869671		1.7513107	2.0205212	1.4255586	2.379721	1.834857	2.397753	2.3606527	1.6533756	1.9241738	2.1953843	2.191164	1.9452807	1.8823937	2.120417233	1.988597418	2.69203284	2.264430466	--	--	--	Y	Y	--	--	--	--	--	--
7965	At3g54000	expressed protein	A012461_01	1.5790529		2.197134	2.4364412	3.227101	2.773086		1.6307024	1.6527015		2.4659493	2.9796593	0.7655659	0.80338967	1.4599411	1.3771112		2.4501903	2.44256302	2.182253125	1.371239634	1.985573269	2.555680446	0.713310673	--	--	--	Y	--	--	--	--	--	--	--
14646	At3g13784	glycosyl hydrolase family 32	A009253_01			0.03227867	1.1414728		0.296554	1.0902809	2.2498457	4.806556		1.4324669	1.6976907	3.9943304	3.104701	1.8599495	2.0993454			0.490101823	2.25536804	2.764581575	1.983789331	3.099028601	5.595580352	--	--	--	--	Y	--	--	--	--	--	--
23436	At5g28610	expressed protein	A005113_01	1.2645042	1.3095288	2.262641	2.2343762	2.2507825	1.8369243	1.3086864	1.6684896	2.7048748	2.0971038	2.644884	2.313536	2.58362	2.7697587	0.42020068	-0.17967144	2.8607187	3.3345373	1.859792833	2.1229291	1.964860657	1.98252753	4.49012356	3.159242315	--	--	--	Y	Y	--	--	--	--	--	--
141	At1g62300	WRKY family transcription factor	A002095_01	1.9948263	2.28454	3.3043623	3.642492	3.3780951	3.3155756	1.711929	2.0646775	2.1589062	2.0899243	1.5516723	1.629369	0.348639	0.6828493	1.4344361	1.2545613		0.8108933	2.98664855	1.867746383	0.9062758	1.979867565	4.332602848	3.114937411	3.132616487	0.896057348	--	Y	Y	Y	--	--	--	--	--
3349	At3g07150	hypothetical protein	A012082_01						2.1998281		1.2325133					1.3766831	2.339231		2.0746799		2.6348035	2.1998281	1.2325133	2.106349375	1.976289817	0.304316992	-0.066009057	--	--	--	--	--	--	--	--	--	--	--
12163	At2g26540	expressed protein	A007669_01			2.0797417	2.0629113	3.0407786	2.0936055							0.3213647					2.2475991	2.319259275	#DIV/0!	1.2844819	1.974333483	1.859750562	0.591892324	--	--	--	Y	--	--	--	--	--	--	--
5360	At2g34850	NAD-dependent epimerase/dehydratase family	A008258_01			0.83414763	1.4241841	3.4498987	2.4458644			2.5723429		1.5370576	2.4926784	1.1352081	0.66070867				3.1893818	2.038523708	2.200692967	1.66176619	1.97414723	4.332826793	2.45789349	--	--	--	Y	Y	--	--	--	--	--	--
7689	At3g43270	pectinesterase family	A009510_01			1.2279403		1.7942579						1.9208553	1.9595182	1.9745226	2.151781	1.085504		2.5828533	3.059399	1.5110991	1.94018675	2.17081198	1.972959067	1.043385029	0.467420438	--	--	--	Y	--	--	--	--	--	--	--
22539	At1g18740	expressed protein	A020492_01	2.6302428	1.6116629	2.931806	2.2529163	2.6735806	2.2853675	2.170795	2.0622356	2.570985	1.6183968	2.556377	2.052074	0.49009594	0.057898212	1.5432221	0.47937137	3.0572278	2.4322128	2.397596017	2.171810567	1.343338037	1.970914873	3.030473936	1.54872052	--	--	--	Y	Y	--	--	--	--	--	--
1002	At3g06040	expressed protein	A012385_01	1.5405389	1.7404879	3.0563354	2.1376445	2.7973855	2.6445606	2.3617325		2.024674		2.331577	1.8572679	2.131741	1.0982659		-0.103315234			2.319492133	2.14381285	1.042230555	1.970684297	-0.939813861	-1.003926353	--	--	--	--	--	--	--	--	--	--	--
3915	At5g02910	F-box protein family	A018216_01			1.5934938	1.6210356	1.5392381	1.682253					2.7395005	2.3273199	1.845046					2.3993802	1.609005125	2.5334102	2.1222131	1.968408388	1.081300333	-0.015068625	--	--	--	Y	--	--	--	--	--	--	--
25908	At2g30560	glycine-rich protein	A006455_01	-1.324568	-0.68172354			0.82111657	-0.12483505	3.5114126	4.3258214			3.082667		3.2274094	2.6292038	2.0304492	2.069476	2.8299556	3.180709	-0.327502505	3.639967	2.6612005	1.967468768	0.885720722	1.940811778	--	--	--	--	Y	--	--	--	--	--	--
17549	At5g57340	expressed protein	A015879_01	1.4683135		3.419455	2.3570623	3.190536	2.0468137	1.3856536	1.3978668	2.5049977		2.3976307	2.505315	2.3020835	1.6500715	0.7964204	0.41697246	1.7027591	1.9119545	2.4964361	2.03829276	1.46337691	1.96586911	2.959833581	0.740675974	--	--	--	Y	--	--	--	--	--	--	--
23381	At1g07180	Sequence of BAC F10K1 from Arabidopsis thaliana chromosome 1	A003527_01			1.4486127	1.2019627	2.5058007	1.2483809		1.8449181			1.6540561		3.0848777	2.1636546			2.5135314		1.60118925	1.7494871	2.587354567	1.9628661	4.26239032	5.456226632	--	--	--	Y	Y	--	--	--	--	--	--
9364	At1g78100	F-box protein family	A001328_01			2.4573734	3.418717	2.9891248	3.1464207	1.068653	1.913726	1.7785647		2.2416096	3.042328	1.3282948	-0.24599026	0.66137666		1.69684		3.002908975	2.00897626	0.8601303	1.961310646	1.80436163	0.048091205	--	--	--	Y	--	--	--	--	--	--	--
10845	At5g17760	BCS1 - like protein	A018825_01	0.9924377	0.103344485	1.4335197	1.3078437	1.9629596	1.5696853	1.8537873	1.6412345	3.178351	3.0613687	2.9815693	3.014885	2.0292263	1.6207426	2.091105	1.6458045	2.1456327	2.6499684	1.228298414	2.621865967	2.03041325	1.960192544	3.035888593	1.171693961	--	--	--	Y	Y	--	--	--	--	--	--
20580	At2g29720	monooxygenase family	A025301_01	1.3157204		2.3294117	1.919101	2.3389924			1.3047603	1.9309009				1.8075672	2.079046				2.59721	1.975806375	1.6178306	2.1612744	1.958078878	2.265250883	0.768432368	--	--	--	Y	--	--	--	--	--	--	--
25193	At1g33590	disease resistance protein-related (LRR)	A025608_01	2.289633		2.2018907	1.8815545	2.694792	2.3266253	1.5677162	1.5360377	2.6043658	1.7363176	2.7202334	2.343377	1.5341728	1.0329516	1.0991913	0.83566713	2.372684	2.4175014	2.2788991	2.084674617	1.548694705	1.952630084	2.509840418	1.01243095	--	--	--	Y	Y	--	--	--	--	--	--
4736	At1g14730	Genomic sequence for Arabidopsis thaliana BAC F10B6 from chromosome I	A001406_01	0.8682327	1.5533097	1.0264579	1.3820883	1.93608	1.9792507	2.1622336	2.501068	2.2259686	2.3340077	2.6505697	2.6374776	2.140364		1.3587352	1.7080855	2.1768942	2.5098543	1.457569883	2.4185542	1.97878664	1.950039865	2.145399985	2.924025196	--	--	--	Y	Y	--	--	--	--	--	--
26746	At5g44910	disease resistance protein (TIR class), putative	A016002_01	0.9689407		2.2050307	2.1816807	2.2107408	2.1792603													1.94913064	#DIV/0!	#DIV/0!	1.94913064	2.34930257	1.885098568	--	--	--	Y	--	--	--	--	--	--	--
15850	At1g63340	flavin-containing monooxygenase (FMO)-related	A024019_01	1.0254686	0.75589204	2.1123357		1.9154757	0.7900006	2.366791	2.2594826	3.123081	1.4929209	2.5305324	1.1463611	2.5467386	2.3323257		0.65314245	3.5820527	2.537694	1.319834528	2.153194833	2.33039069	1.948143443	0.323786239	0.82876622	--	--	--	--	--	--	--	--	--	--	--
25932	At2g38610	KH domain protein	A007298_01			1.4730158	1.2907434	1.3825983				1.4954773	1.691181	2.0216236	2.196448	2.6898966	2.4469872		1.9142128		2.823506	1.382119167	1.851182475	2.46865065	1.94779	1.323300336	0.66069538	1.735849057	0.839622642	--	Y	--	Y	--	--	--	--	--
24471	At5g14780	formate dehydrogenase (FDH)	A016210_01	0.7251926				-0.20693077	-0.23776346	2.3095691	2.4690754	2.2663143	2.783331	3.0681856		3.0367928	2.9275427	1.7745621	1.9822204	2.0991461	2.265248	0.093499457	2.57929508	2.34758535	1.947320419	2.29368292	4.023217929	--	--	--	--	Y	--	--	--	--	--	--
10193	At3g08990	Yippee-related protein	A012264_01			1.153202	1.1871314		1.6637045			1.5600988		2.378608		2.258822	2.6029902			1.9538195	2.718657	1.3346793	1.9693534	2.383572175	1.9418926	2.584053964	0.690345847	--	--	--	Y	--	--	--	--	--	--	--
12751	At4g15520	OBP33pep like protein	A013648_01			1.0142103	1.2534435	1.1744825	1.7522542				2.8091726	2.6453025	2.1653242	1.4763631	2.2634041	2.2168674	2.1435192	1.8249649	2.4565432	1.298597625	2.5399331	2.063610317	1.938142438	-1.119035074	-0.878073197	--	--	--	--	--	--	--	--	--	--	--
15179	At5g65600	receptor protein kinase-related protein	A016111_01	1.0481278	1.1774362	1.8514935	2.022455	1.9505839	1.5953102		2.1644843	1.6468025		1.8625879	1.26135	2.1019578	2.3625202	2.3812714	1.4020225	3.2528124	2.9283895	1.607567767	1.733806175	2.404828967	1.938100319	5.636822338	4.825676906	--	--	--	Y	Y	--	--	--	--	--	--
22390	At1g13210	haloacid dehalogenase-like hydrolase family	A019785_01	1.7781394	1.9166842	2.1220288	2.2449179	2.185025	2.2437658	1.9859375	1.986744	1.6628488	1.7472897	1.6874582	1.1412107	2.3791995	2.2522717	1.3988638	1.287887	2.370917	2.4673553	2.081760183	1.701914817	2.026082383	1.936585794	3.837243595	1.906698545	0.226086957	0.649275362	--	Y	Y	--	--	--	--	--	--
10404	At4g04960	receptor lectin kinase, putative	A013951_01			1.5836043	1.6279739	1.0929128	1.0396909	2.5534925	2.1305048	2.0177386		2.2747943	1.7966086	2.4395313		2.1899989	1.995012	2.8737414	1.4907402	1.336045475	2.15462776	2.19780476	1.936167464	2.221444174	3.378921213	--	--	--	Y	Y	--	--	--	--	--	--
4955	At1g59910	formin homology 2 (FH2) domain-containing protein	A003965_01	1.3281798	1.4924723	1.9555633	2.204873	1.7906326	1.9566891	2.3428364	2.2851584	1.5239699		2.4254396	2.8031237	1.5633407	1.2821324	0.96787107	1.5174645	2.4672415	2.9761631	1.78806835	2.2761056	1.795702212	1.934303022	2.946121102	2.248451865	1.304347826	0.695652174	--	Y	Y	Y	--	--	--	--	--
9770	At3g15210	ethylene responsive element binding factor 4 (ERF4)	A020772_01	0.98167485	-0.56330943	1.8879844	1.360484	2.4172437	2.4794898	2.489243	2.6941085	3.6527514	2.7004788	2.260503	3.001382	1.4285445	1.545289	1.4936525	0.60455674	2.4712348	1.9010063	1.42726122	2.79974445	1.574047307	1.933684326	3.518192728	2.939135706	1.179368745	0.896073903	--	Y	Y	Y	--	--	--	--	--
6226	At5g46550	DNA-binding protein family	A018476_01			1.8331513	2.0817754	1.7443392	1.8434167					2.191409	2.4239461	1.3868244	1.2826867				2.596978	1.87567065	2.30767755	1.755496367	1.931614089	1.473371117	0.328201826	--	--	--	Y	--	--	--	--	--	--	--
26340	At3g25760	allene oxide cyclase family	A012143_01	2.3431692	1.9663224	1.402435	1.4251983	4.04826	1.0036157		1.8342614					1.4283541						2.0315001	1.8342614	1.4283541	1.931452013	3.765535776	-0.457505811	--	--	--	Y	--	--	--	--	--	--	--
11931	At1g16030	heat shock protein hsp70b	A004902_01	0.766589	0.61579686	2.124783	1.6137339	0.6408537			1.5616101	1.5134931		2.4436374	2.4779994	2.4424157	2.1259363			3.193087	3.5408335	1.152351292	1.999185	2.825568125	1.927751458	-0.062564908	1.496524437	--	--	--	--	Y	--	--	--	--	--	--
24752	At5g66440	expressed protein	A019274_01	1.6197137	0.95358557	1.0291425	0.9824433	1.190074	1.3358649	2.7681763	2.924339	2.4595609	2.4989595	2.9750702	2.4799218	1.963843	2.2236707	1.0692962	1.3134149	2.93234		1.185137328	2.68433795	1.90051296	1.924671557	-1.503819719	-0.636520805	--	--	--	--	--	--	--	--	--	--	--
8635	At5g19330	ESTs, Weakly similar to SPOP_HUMAN SPECKLE-TYPE POZ PROTEIN [H.sapiens]	A020115_01	1.5563608		1.9594182	1.7842768	2.2656589	2.2145796		1.9682531			2.351922	2.2457213	1.4654762	1.8771576	1.4512931	0.808235	2.0929563	2.8965402	1.95605886	2.188632133	1.7652764	1.924132079	-0.805857844	-0.415118358	--	--	--	--	--	--	--	--	--	--	--
26010	At2g40230	transferase family	A007927_01	1.6955024		1.9904174	2.5134354	1.5876011	1.8293054													1.92325234	#DIV/0!	#DIV/0!	1.92325234	-1.037594854	-1.262818908	2.231884058	0.695652174	--	--	--	Y	--	--	--	--	--
19231	At3g46110	expressed protein	A009359_01	1.7171098	1.0139279	2.2235231	2.27643	2.8858855	1.476545		1.6941253	2.2568307		1.3236029	1.913997	1.7743726	1.6185837	1.5882816	1.3904933	2.9963698	2.5820887	1.932236883	1.797138975	1.991698283	1.920760431	5.001993947	2.945411873	--	--	--	Y	Y	--	--	--	--	--	--
15776	At4g37250	leucine rich repeat protein family	A022636_01	-0.96091247			-0.051453106			1.442726						3.4918773	3.3740847			3.5268562	2.6102538	-0.506182788	1.442726	3.250768	1.919061775	0.647359504	-0.750649885	--	--	--	--	--	--	--	--	--	--	--
17397	At4g15120	expressed protein	A015202_01	1.2108929	1.4059746	2.2667475	2.225983	2.2708426	2.2364717	2.2407289	2.0146346	2.8167605		2.721068	1.7041459	1.11375	1.2421705	1.0647621	0.7911479	2.6639414	2.629712	1.93615205	2.29946758	1.584247317	1.918807888	3.935343561	2.588370578	--	--	--	Y	Y	--	--	--	--	--	--
13335	At3g10020	expressed protein	A020868_01	1.1357999	1.2780961	2.0526319	1.1262968	0.393626	-0.041045118	2.6144967	2.889823	2.6032534	1.9592379	2.9229412	3.8934646	2.779019	1.7662094	1.6482496	0.56636405	2.724782	2.2244015	0.99090093	2.813869467	1.951504258	1.918758218	0.746779505	2.776531549	--	--	--	--	Y	--	--	--	--	--	--
17556	At5g59320	lipid transfer protein 3 (LTP 3)	A016337_01	1.8590801	1.3452402	1.0584269	0.90073335	1.0163211	0.631422	1.1535884	1.0292823	3.9849617	3.6328118	1.0596838		3.0921447	2.8867607	2.864414	2.2553442			1.135203942	2.1720656	2.7746659	1.91801435	3.095663059	1.84532914	--	--	--	Y	Y	--	--	--	--	--	--
11849	At1g13390	expressed protein	A004474_01	1.1837127	0.31843552	1.9414558	2.8923326	1.9973475	2.620488	2.3022866	2.1980078	1.9100137	1.9620372	1.5638076	1.8501981	1.3016065	2.4065435	1.4719313	1.6497236	2.0873723	2.8524227	1.825628687	1.964391833	1.961599983	1.917206834	--	--	--	--	--	--	--	--	--	--	--	--	--
27358	At2g14740	spot 3 protein and vacuolar sorting receptor AtELP2b	A023453_01	1.2312796	1.8776859	0.428662	1.6772448	1.4121078	2.121622	2.643517	2.592408	1.9339064	3.048826	1.9317168	3.004928	1.8092229	2.4516013	0.47349235	1.3798448	1.686673	2.7967827	1.45810035	2.5258837	1.766269508	1.916751186	1.139297853	0.047861368	1.069958848	1.0781893	--	Y	--	Y	Y	--	--	--	--
18707	At1g68620	expressed protein	A002917_01	2.4253283	1.984642		3.4585898	3.0870879	2.8709183	1.6581444	1.4902365	1.4480265		0.7758537		1.923025	1.8596588	0.5964051		1.6558808	1.5856535	2.76531326	1.343065275	1.52412464	1.915675043	3.926410339	1.946188061	--	--	--	Y	Y	--	--	--	--	--	--
2759	At1g65840	Arabidopsis thaliana putative protein kinase gb|AAD22129 (F1E22.18) mRNA, complete cds	A005385_01	1.0405272	0.7183346	1.6439441	-0.2778486	1.6842873	0.474997	2.6607673	2.1369734	3.0315375	1.158246	3.2026772	2.0820377	3.5532987	1.7880594	2.704296	0.7899205	3.7472453	2.297729	0.880706933	2.378706517	2.480091483	1.913168311	0.182665259	0.264576683	--	--	--	--	--	--	--	--	--	--	--
27403	At4g31550	WRKY family transcription factor	A024611_01	2.2620907	2.3064935	2.8897443	2.96301	2.8951297	2.9521632	1.8528432	1.7525392	1.9661528	1.8797559	2.400228	1.8340391	0.8589232	0.81570184	1.3194054	0.9845999	1.1208462	1.3115348	2.711438567	1.947593033	1.06850189	1.90917783	3.15211828	1.759651046	2.316666667	0.73	--	Y	Y	Y	--	--	--	--	--
1422	At5g65710	leucine-rich repeat transmembrane protein kinase, putative	A015811_01			1.7963728	2.5106475	2.4444456	2.4111483					1.7350616	1.584777	0.8034633					1.9408718	2.29065355	1.6599193	1.37216755	1.903348488	-0.581116538	-0.199349194	--	--	--	--	--	--	--	--	--	--	--
15099	At4g15140	expressed protein	A014686_01	2.3042045	1.382603	2.4019663	1.8326262	3.6181412	2.502798	0.6276838	0.71675855	2.528008		1.4635166	1.1862152	1.7880207	1.2902052			2.7099721	2.1771083	2.340389867	1.30443643	1.991326575	1.90198851	2.095948549	0.054132315	--	--	--	Y	--	--	--	--	--	--	--
17326	At4g00760	expressed protein	A014371_01					1.6654935				1.5905542			1.6878577	2.3719103	1.739921			2.4976497	1.7555487	1.6654935	1.63920595	2.091257425	1.901276443	1.081817116	0.449261984	--	--	--	Y	--	--	--	--	--	--	--
12844	At4g39570	Kelch repeat containing F-box protein family	A014818_01	1.8472968	0.21228456	1.9984047	2.2607245	2.4222531	2.1433191	0.7750768	1.5479792	2.066992		1.6787305		2.2096279	2.4444454	1.084047	1.3498241	3.1697612	3.1735935	1.814047127	1.517194625	2.23854985	1.899022523	2.983428095	1.414056873	--	--	--	Y	Y	--	--	--	--	--	--
1717	At4g09030	arabinogalactan-protein (AGP10)	A019587_01	1.2378047	0.9995052	2.075782	2.0154076	2.9229093	2.5148096	1.7702354	1.5165832	2.2052326	2.213955	1.7779897	2.4953535	1.3303175	1.5784405	1.4180212	1.2792015	2.6007864	2.217542	1.9610364	1.996558233	1.73738485	1.898326494	2.875067486	1.74657806	--	--	--	Y	Y	--	--	--	--	--	--
13004	At5g10420	ripening regulated protein, putative	A017846_01	1.526644		1.5477321	2.012407			2.7184741	2.42305	2.2228415		1.8296869	1.9714684	1.9275582	1.9115165	0.9602336	0.9162833	2.3265975	2.2699175	1.695594367	2.23310418	1.718684433	1.8974579	-0.023685563	0.078089039	--	--	--	--	--	--	--	--	--	--	--
11526	At1g75860	hypothetical protein	A000027_01			2.0053272	1.5229354	1.5747477	1.4657401					1.6583971	1.4779637			1.8109728	1.0676569	3.2520044	3.134435	1.6421876	1.5681804	2.316267275	1.89701803	1.356016689	1.153129039	--	--	--	Y	Y	--	--	--	--	--	--
5693	At3g59080	expressed protein	A012734_01	1.3781059	1.428686	2.6707175	2.4641542	2.6191108	2.0755503			1.7239273		2.0412724	2.0145197	1.2678758		1.3730589	1.0428021		2.5266418	2.106054117	1.926573133	1.55259465	1.894340208	5.094748132	3.708197728	--	--	--	Y	Y	--	--	--	--	--	--
21376	At2g28950	expansin, putative	A007305_01	1.3107457		1.2399551	1.4048147	2.3231564	2.030637	1.9327018	2.0558941	2.2242787	1.5881819	1.8281881	1.7609856	2.1181056	2.1625924	1.407822	1.2201692	2.801335	2.7872324	1.66186178	1.8983717	2.0828761	1.893929159	-0.402773114	-1.478625796	0.566473988	1.23699422	--	--	--	--	Y	--	--	--	--
21380	At2g30130	lateral organ boundaries (LOB) domain family	A007691_01			2.3035107	2.6353872	2.8138916	1.7699914						1.8385322	-0.011511111						2.380695225	1.8385322	-0.011511111	1.891633665	2.914241381	-0.630117528	1	1	--	Y	--	Y	Y	--	--	--	--
27361	At2g01360	pentatricopeptide (PPR) repeat-containing protein	A023518_01	1.1044358	1.2977133	1.6168264					2.2635531			1.6752057		1.7073152	1.8372902			3.0389476	2.464095	1.3396585	1.9693794	2.261912	1.889486922	--	--	--	--	--	--	--	--	--	--	--	--	--
5983	At5g67320	WD-40 repeat protein family	A015822_01			0.57858	1.181539	1.2538826	1.1077875			1.5618263		2.3630018	2.8456728	2.2285864		1.6946328		2.579868	3.382755	1.030447275	2.256833633	2.47146055	1.888921109	2.492858568	1.680347681	--	--	--	Y	Y	--	--	--	--	--	--
24280	At4g05010	F-box protein family	A013954_01	1.6633198	1.2449515	3.0720758	2.2031147	3.0938914	2.8355455	1.2473345	1.2328056	2.7648602	2.1259303	1.7018505	2.272498	1.2849774	1.5938634	0.4550619	0.709339	2.2804778	2.2123091	2.352149783	1.89087985	1.422671433	1.888567022	--	--	--	--	--	--	--	--	--	--	--	--	--
22057	At4g39800	myo-inositol-1-phosphate synthase	A014744_01	1.2274649		0.78697526	1.4684864	1.4315102	2.244317	2.0119472	2.0203242	1.6219398	1.808905	1.954317	2.1828785	2.7016456	3.324163	1.4075805	2.1575048	1.5095205	2.2088711	1.431750752	1.933385283	2.21821425	1.886373586	2.075837113	-0.159195474	--	--	--	Y	--	--	--	--	--	--	--
20324	At3g62090	hypothetical protein	A022178_01	0.8061229	0.5652564	0.9722328	0.8760274	1.2163857	1.101104	2.2985291	1.7199847	2.9305902			2.2772293	2.4001455	2.838891	1.7719086	1.933203	3.277187	3.1722796	0.922854867	2.306583325	2.56560245	1.884817325	0.839701596	1.293081535	--	--	--	--	Y	--	--	--	--	--	--
15047	At4g40020	hypothetical protein	A014217_01			2.056898		0.6849347	0.79690415							2.5372648	1.4293486		2.8147943	2.5716598	2.150621	1.17957895	#DIV/0!	2.3007377	1.880303169	3.954472797	2.900490843	--	--	--	Y	--	--	--	--	--	--	Y
21913	At4g17410	glycine-rich protein	A013592_01	-0.8425502	-0.34031597	2.2520666	0.66317165	2.352941		0.99461436	1.63314	2.8199215		2.3398855	2.7556665	3.0063922	2.1017475			4.68425		0.817062616	2.108645572	3.2641299	1.878533126	3.335611661	2.107514914	--	--	--	--	Y	--	--	--	--	--	Y
2141	At3g59740	receptor lectin kinase 3	A024847_01	-0.27109247		3.8328087	2.1339817	2.5557554	0.13511054					1.8126112	1.7389253	3.0817842						1.677312774	1.77576825	3.0817842	1.877485571	4.683701382	3.008973305	--	--	--	Y	Y	--	--	--	--	--	Y
14875	At3g58210	expressed protein	A012418_01	2.285916	2.7706077	2.403059	2.2548525	1.7985706	1.826526	1.20544	2.0309818	1.0942112	2.0098507	2.11291		2.1700654	1.8680152	0.66205364	1.3210831	1.9156377	2.110188	2.2232553	1.69067874	1.674507173	1.872939326	0.406043844	-0.00899493	--	--	--	--	--	--	--	--	--	--	--
16328	At1g26730	Genomic sequence for Arabidopsis thaliana BAC T24P13 from chromosome I	A002354_01	2.8947198	2.3857744	2.1189022	2.2985733	4.6987443	1.2512413		2.1784403	3.5002277	1.3630277	0.8287811	0.63738894	0.6338502	0.8569981	1.0990309	0.70708126	2.2848942	2.0786586	2.60799255	1.701573148	1.27675221	1.871549076	4.823523656	1.915409835	--	--	--	Y	Y	--	--	--	Y	--	--
4698	At1g16160	WAK-like kinase (WLK)	A000996_01	1.3564919	1.7139676	2.6149528	3.1658907	2.984066	2.7635894		0.9823317			1.5363517	1.7484828	1.3561847	1.3805702		0.54832125		2.1782415	2.433159733	1.422388733	1.365829413	1.871495558	4.117483071	3.790906388	--	--	--	Y	Y	--	--	--	--	--	Y
13607	At2g47060	serine/threonine protein kinase, putative	A024335_01	1.161012	0.3578893	2.0702689	2.549708	2.5108852	3.154972	1.0736513	1.4496796	2.031748		2.806016	2.507398	1.6067729	1.2851274	1.1132298	1.2748873	2.4369564	2.4238665	1.9674559	1.97369858	1.69014005	1.8714158	3.826166128	2.072190953	0.85106383	0.357446809	--	Y	Y	--	--	--	--	--	--
16217	At1g07135	glycine-rich protein	A001065_01	1.5867324	1.2840569	1.4984756	1.234081	1.4795064	0.9000421	2.7142024	2.6765223	2.7172194	1.863163	2.9037104	2.271241	1.7325175	1.5329117	1.7420499	1.0752944	2.4297376	2.014175	1.3304824	2.524343083	1.754447683	1.869757722	1.32591106	0.80234524	--	--	--	Y	--	--	--	--	--	--	--
24555	At5g65470	expressed protein	A016976_01	1.4936595	1.2848881	1.7978106	1.6126144	2.0909977	1.7503388	1.7349204	1.1710427	2.7431858	2.3852775	2.6968427	2.8845642	2.0010157	2.2324162	0.5402499	0.5170516	2.4551265	2.2464683	1.671718183	2.26930555	1.665388033	1.868803922	1.956879103	1.213332119	--	--	--	Y	Y	--	--	--	--	--	--
21300	At2g30540	glutaredoxin protein family	A006456_01	1.2726325	0.33217958		1.4784884	3.621545	1.892984		1.4893175					2.7128303	1.7546624		1.7257622		2.3990495	1.719565896	1.4893175	2.1480761	1.867945138	2.69908401	0.691367814	--	--	--	Y	--	--	--	--	--	--	--
19000	At2g34610	expressed protein	A006355_01	2.1321895	1.3328892		3.0052538	3.0295482	2.5984995		1.3678546			-0.5378471			2.0150092					2.41967604	0.41500375	2.0150092	1.867924613	3.053665901	3.830469031	--	--	--	Y	--	--	--	--	--	--	--
16180	At1g08890	sugar transporter family	A000092_01	1.0840482		1.2046831	1.4518538	1.146653	1.9430873		1.6106039	2.2439518		0.9937279		2.7107923	2.6759677			2.5964751	2.7477086	1.36606508	1.616094533	2.682735925	1.867462725	--	--	2.404494382	0.842696629	--	--	--	Y	--	--	--	--	--
9557	At1g64950	cytochrome P450, putative	A003530_01			2.065148	2.195878	1.8130642	1.9944907	2.2482302		1.5395168		1.4210863		1.6611633						2.017145225	1.736277767	1.6611633	1.867322188	1.65601151	1.86467882	--	--	--	Y	Y	--	--	--	--	--	--
12251	At2g13790	leucine-rich repeat protein kinase family	A008429_01	1.0755608		2.04703	2.0860684	2.3613524	1.7954917			1.8112888				1.4680054				2.053995	2.0872338	1.87310066	1.8112888	1.869744733	1.865114033	2.044919862	0.753020141	0.930434783	0.886956522	--	Y	--	--	--	--	--	--	--
20763	At1g54830	transcription factor Hap5a, putative	A000340_01	1.5433729	1.609423	1.7761188	1.6739763	2.1422946	1.7613878	1.5146351	1.9801126	2.317342	2.131233	2.1831481	1.8555006	2.2431796	2.081976	1.115021	0.9021033	2.293966	2.4469917	1.751095567	1.996995233	1.847206267	1.865099022	1.381088298	1.14143741	2.714285714	0.952380952	--	Y	Y	Y	--	--	--	--	--
18096	At2g18860	expressed protein	A023491_01	1.5824693		2.034855	1.7475382	2.1900823	2.2627187	2.0138445	1.5903572	2.2911398		1.9344504	1.7274477	1.6390008	1.833859	1.2337824	1.1129031	2.2258558	2.4158843	1.9635327	1.91144792	1.743547567	1.864761781	--	--	--	--	--	--	--	--	--	--	--	--	--
11956	At1g09960	sucrose transporter SUT4 (sucrose-proton symporter)	A004653_01	1.414089		1.2035726	0.9370821	1.2955257		2.4540455	2.3233087	2.1503642				2.441538				2.5613215		1.21256735	2.309239467	2.50142975	1.864538589	1.280993381	0.620875906	--	--	--	Y	--	--	--	--	--	--	--
2107	At4g09600	gibberellin-regulated protein GASA3 precursor	A024533_01			0.9208714	1.3746665	1.9062046	1.6842575					1.685988	2.1969368		2.7043886				2.4366314	1.4715	1.9414624	2.57051	1.8637431	1.804364239	4.569280197	--	--	--	Y	Y	--	--	--	--	--	--
11254	At3g19240	dem-related protein	A024394_01			0.8589932	0.9437004	1.1712086	1.1304651			1.1504878		2.4609814	2.232864	1.5724729	1.7644662	1.5121297	1.5119743	4.074423	3.826398	1.026091825	1.948111067	2.37697735	1.862351123	1.053051599	0.659310846	--	--	--	Y	--	--	--	--	--	--	--
12666	At4g12720	MutT/nudix family protein	A013250_01	1.3503182	2.3264904	2.0617056	2.2897894	2.8269415	2.75014	0.025441555	0.52353585	2.0885174	2.334966	2.328039	3.0143552	1.4625837	1.3915993	0.998834	1.3683914	2.1959057	2.104364	2.267564183	1.719142501	1.58694635	1.857884345	3.93190146	1.735338187	--	--	--	Y	Y	--	--	--	--	Y	--
24319	At4g14960	tubulin alpha-6 chain (TUA6)	A025870_01		0.48426422		1.6642452	1.510182	0.8934495		1.0132483			1.670034	1.3067803	3.8491554	2.5426311		1.5870881	2.5905414	3.176039	1.13803523	1.330020867	2.749091	1.857304877	-1.474234587	-1.126659088	--	--	--	--	--	--	--	--	--	--	--
23793	At2g40180	protein phosphatase 2C (PP2C), putative	A008568_01	2.0281222	1.3877519	2.7223372	2.1796234	2.8420122	2.1647482	2.5740929	2.6386366			1.7620555		-0.85363656	1.440461	0.7278462	2.523952			2.22076585	2.324928333	0.95965566	1.856769442	4.889004077	3.970547653	--	--	--	Y	Y	--	--	--	--	--	--
27356	At2g35660	monooxygenase family	A023507_01	1.6242206		1.4884367		1.5659709	1.8934731		1.6524895			2.1435733		2.0799553	1.834667	1.413894	1.8153973	2.2580717	2.4637544	1.643025325	1.8980314	1.977623283	1.852825317	--	--	1	1	--	--	--	Y	Y	--	--	--	--
4517	At1g21100	O-methyltransferase 1, putative	A025797_01		1.3072467	1.8340768	2.367411	1.7323253	1.8319134			0.979659	1.8498781	2.0090475	2.2757668	2.3036892	2.6352208	-0.042111613	0.57864785	2.7472432	3.3812456	1.81459464	1.77858785	1.933989173	1.852750642	1.624145272	2.535993493	--	--	--	Y	Y	--	--	--	--	--	--
3590	At4g22710	cytochrome P450 family	A015134_01	1.5928226	2.1823103	2.454365	2.5650852	2.6636071	1.7525052	1.3669438	1.573198	0.9334406	1.2162296	2.2157643	2.257796	1.3786235		0.90582025	1.3350865	2.6025448	2.4993184	2.201782567	1.593895383	1.74427869	1.852674185	5.142059412	2.667012561	--	--	--	Y	Y	--	--	--	--	--	Y
9693	At1g02230	hypothetical protein	A005525_01	-0.592088	-0.61312604		0.5244028	1.9233689	1.4042933	1.2812996		1.4731928		2.854401		3.6780512	3.6568336	1.9580026	2.2799308		4.204661	0.529370192	1.869631133	3.15549584	1.848709505	0.223795321	0.524578612	--	--	--	--	--	--	--	--	--	--	--
6183	At5g43420	zinc finger (C3HC4-type RING finger) protein family	A018482_01	2.1192124	0.2101441	3.0034845	2.691539	2.8751254	2.359131	0.764258		1.9674294		1.7820529	2.1262472	0.87306684		1.4228691	1.4577719		2.190081	2.209772733	1.659996875	1.48594721	1.845886624	--	--	--	--	--	--	--	--	--	--	--	--	--
17550	At5g54470	CONSTANS B-box zinc finger family protein	A015903_01	2.7377453		3.5133917	3.176883	5.65564	3.0959857		1.1244125	3.3227208		1.2479377	1.3443757	0.10416217	-0.068606816	0.6531733	0.6352716	0.41061452	0.730123	3.63592914	1.759861675	0.410789629	1.845588678	3.807565113	1.206746875	--	--	--	Y	Y	--	--	--	--	--	--
17192	At3g62690	RING-H2 zinc finger protein ATL5	A012614_01	1.8028694	1.5203049	2.354684	2.240626	2.0721872	1.7221135		1.7743008	1.9580132				1.8645638	1.6828572	1.1036245	0.9791365	2.5770516	2.1331317	1.952130833	1.866157	1.723394217	1.841818879	0.526030674	-1.070916231	--	--	--	--	--	--	--	--	--	--	--
5282	At2g38790	expressed protein	A008109_01	0.97671235	1.4533242	1.2200801	1.6403767	2.6882327	2.3173053		2.2408912	2.2195396	3.0705624		1.9317236	1.896836	2.4513426	0.5986927	1.072335			1.716005225	2.3656792	1.504801575	1.841282461	4.007095644	3.186539459	--	--	--	Y	Y	--	--	--	--	--	--
8090	At4g31115	expressed protein	A013619_01			1.9900653	1.6944255	1.1783372	1.459191					2.2649837	2.4305742	1.1064368					2.5819647	1.58050475	2.34777895	1.84420075	1.8382473	--	--	--	--	--	--	--	--	--	--	--	--	--
25016	At4g02630	protein kinase family	A022551_01			1.1508147	0.9670054	1.6016716	0.54643023	2.3728023	1.5083528	2.457739	2.2581728	1.0700405	0.9808137	2.4529243	1.1998851		1.5575893	3.4834714	3.94412	1.066480483	1.774653517	2.52759802	1.836788875	0.24610108	0.483201896	--	--	--	--	--	--	--	--	--	--	--
884	At3g60140	glycosyl hydrolase family 1, beta-glucosidase	A011198_01	-0.23279087		1.9402528	2.4506166	1.887175	1.9854593	1.4774191	1.791247	2.0884345	2.314617	1.6638286	1.5758525	1.8482249	2.020679	1.4095563	1.694587		3.466484	1.606142566	1.81856645	2.08790624	1.836352671	3.887278715	4.507228862	4.191780822	3.246575342	--	Y	Y	Y	Y	--	--	--	--
18729	At1g73590	auxin transporter splice variant b -related	A003902_01			1.3206489	1.5863833	1.6602803	1.0834465	4.937461					0.42551097							1.41268975	2.681485985	#DIV/0!	1.835621828	1.470447651	-1.001780717	--	--	--	Y	--	--	--	--	--	--	--
5992	At5g01820	CBL-interacting protein kinase 14	A016226_01	1.020111	1.2576947	1.5348892	1.8987699	2.526338	2.2318983	1.9074949	1.1822107	1.6576332		2.461144	2.711861	1.7357552			1.1639773		2.3982563	1.744950183	1.98406876	1.765996267	1.83485955	3.59798285	1.79730815	--	--	--	Y	Y	--	--	--	--	--	--
16306	At1g67110	cytochrome P450, putative	A001849_01	1.7040784	1.4685863	1.8734101	2.3091629	2.142734	2.7364354	2.2844236	1.7765545	1.6179565	2.9764457	2.096922	1.8341055	1.2764671	2.1800826	0.7790867	0.66991264	1.7500491	1.5223422	2.03906785	2.097734633	1.362990057	1.83326418	-1.103725277	0.326919736	0.595588235	0.720588235	--	--	--	--	--	--	--	--	--
7956	At3g09950	hypothetical protein	A012159_01	2.6973317		2.1803095	2.4035125	4.4600024	4.0723586							0.54904914	-1.1894437		-0.5138794			3.16270294	#DIV/0!	-0.384757987	1.832405093	--	--	--	--	--	--	--	--	--	--	--	--	--
5974	At5g49480	sodium-inducible calcium-binding protein	A016463_01	1.1817633	1.4519603	2.3125966	2.2624757	2.1527815	1.6799675	1.8060023	1.8337065	1.9617565	1.7821288	2.01946	1.8842353	1.5065303	1.3775522	1.6104194	1.5988426	2.087338	2.365219	1.840257483	1.8812149	1.75765025	1.826374211	1.868806277	1.045353262	--	--	--	Y	Y	--	--	--	--	--	--
4455	At1g32940	subtilisin-like serine protease	A025370_01	1.3254998	1.1404485	2.2971184	1.6644291	1.9457903	1.8935136	1.4865003	1.4914738	2.0318613	1.908107	1.6052992	2.1260164	1.9721353		2.3008387	1.6478659	1.3898066	2.755291	1.711133283	1.774876333	2.0131875	1.822470306	0.997059408	1.181762889	--	--	--	--	Y	--	--	--	--	--	--
3520	At4g12410	auxin-induced (indole-3-acetic acid induced) protein family	A013769_01			0.20190105	0.8350412	2.6768637	2.5066924						2.4539762	2.2548862						1.555124588	2.4539762	2.2548862	1.821560125	1.322162543	3.009217814	--	--	--	Y	Y	--	--	--	--	--	--
9405	At1g68840	AP2 domain protein RAP2.8 (RAV2)	A002105_01	1.4888351	1.8674904	2.5137987	3.0053778	2.676171	2.4641564	1.2388548	1.19156	2.1210487	2.312467	1.6809924	2.2120943	1.0452491	1.0188391	1.1297084	1.6043442	1.3878734	1.7969865	2.335971567	1.7928362	1.330500117	1.819769294	3.476509396	1.918460464	0.908765653	0.926654741	--	Y	Y	--	--	--	--	--	--
15542	At3g45970	expansin protein family (EXPL1)	A019608_01	2.9337885	2.4407442	1.9437453	1.7482725	2.4025085	2.5676627	1.2166755	1.3078188	1.571308	1.9524393	2.4755619		1.1538892	0.904695	1.2962866	1.1072237	1.948143	1.9625967	2.339453617	1.7047607	1.395472367	1.819609376	2.374361894	1.621398784	--	--	--	Y	Y	--	--	--	--	--	--
16574	At5g04340	c2h2 zinc finger transcription factor -related	A004978_01	1.530524	1.6629252	3.0405798	2.9507358	3.1122718	2.8447058	0.9277727	1.2969295	1.6353478	1.7883364	1.4532931	1.6172378	1.0403554	1.3512523	0.8460549	0.9219162	2.7103107	2.0002606	2.523623733	1.453152883	1.47835835	1.818378322	3.151462566	2.072003665	1.024752475	0.521039604	--	Y	Y	Y	--	--	--	--	--
7184	At1g70390	F-box protein family	A002653_01	1.3470242		1.1955416		3.0382636	1.6031791							1.9044807						1.796002125	#DIV/0!	1.9044807	1.81769784	--	--	--	--	--	--	--	--	--	--	--	--	--
6520	At4g11360	RING-H2 finger protein RHA1b	A021890_01	2.0305452	1.2119119	2.2840474	1.8415468	2.1337135	1.5676655	2.7377143	2.5703635	2.0260806	1.1073713	1.90549	1.9841081	1.8101776	1.4617633	1.3452187	0.6723195	2.0681942	1.9418981	1.84490505	2.055187967	1.549928567	1.816673861	0.981502408	0.348253336	1.223719677	0.889487871	--	--	--	Y	--	--	--	--	--
20194	At4g26080	protein phosphatase ABI1	A020741_01	0.9931368	1.2722241	1.590204	1.4322729	1.992448	1.6125096	2.0846906	2.145775	2.451414	2.298095	2.011821	2.1677847	1.8614286	2.4664516	1.1414754	1.3261374	2.1244214	1.7209454	1.482132567	2.193263383	1.773476633	1.816290861	2.345050664	2.651680511	3.252491694	1.212624585	--	Y	Y	Y	Y	--	--	--	--
21038	At1g70100	expressed protein	A003825_01					0.8616849			1.6124363	1.3298823				2.125545	2.1516016	1.4951373		2.7198586	2.2327652	0.8616849	1.4711593	2.14498154	1.8161139	1.884944127	1.76048642	--	--	--	--	Y	--	--	--	--	--	--
17892	At1g69530	expansin, putative (EXP1)	A020885_01	1.9329938		1.6152412	1.3166493	2.80718	2.6142402		2.5396657	1.6718544		1.5838044	1.0297635	1.6333839	1.6034753	2.6253116	2.0666547	0.40102062	1.7887633	2.0572609	1.706272	1.686434903	1.815333461	1.891320652	1.102423531	1.4	1.7	--	Y	Y	Y	Y	--	--	--	--
6522	At3g50340	expressed protein	A022228_01	1.8591689	1.6586338	2.5905087	1.7407373	1.9453634	2.0549684	1.6314057	1.6589445	2.0848272	1.6072507	1.6135329	1.2665495	2.459657	2.1592584	1.0662146	0.9800758	2.0456953	2.2208712	1.97489675	1.64375175	1.82196205	1.81353685	0.119175471	-0.485427974	--	--	--	--	--	--	--	--	--	--	--
7707	At3g52530	protein kinase family	A009463_01			1.600154	1.627651	1.8322636	1.7719026						2.2283955							1.7079928	2.2283955	#DIV/0!	1.81207334	--	--	--	--	--	--	--	--	--	--	--	--	--
8931	At2g04420	non-LTR retrolelement reverse transcriptase -related	A023570_01						1.2731364						1.5663078	1.9678643	2.174989			1.1171484	2.7724957	1.2731364	1.5663078	2.00812435	1.811990267	1.664836845	1.038381708	--	--	--	Y	Y	--	--	--	--	--	--
15196	At5g06190	expressed protein	A015850_01			0.57727844	1.4663717		0.6219755		2.597749	2.3932612		0.5794003	0.85060036	2.0920928	2.2105975	1.8064835	1.5407736	3.653322	3.126962	0.88854188	1.605252715	2.405038567	1.808989838	1.440544511	0.990897231	--	--	--	--	--	--	--	--	--	--	--
14530	At2g36950	heavy-metal-associated domain-containing protein	A008582_01	1.5678375	1.3827088	2.2079458	2.2146468	2.4579818	1.981062	3.0967038	3.423236	1.2040921	1.8881397	1.7924085	1.7699645	0.8713086	0.9322966	1.1776285	0.88966227	1.781848	1.908156	1.968697117	2.195757433	1.260149995	1.808201515	2.142888119	1.302415887	1.509219858	0.712056738	--	Y	Y	Y	--	--	--	--	--
9731	At2g30080	metal transporter, putative (ZIP6)	A006327_01			0.93729615	0.5906606	0.44641522	0.8147472			2.0091298	3.3018868	3.1920588	1.7720586	2.134543	3.4300504	0.8223491	1.824649	1.9852066	2.0419936	0.697279793	2.5687835	2.039798617	1.807360348	-1.99803444	-1.119108062	--	--	--	--	--	--	--	--	--	--	--
3517	At4g15610	expressed integral membrane protein common family	A013697_01	0.32008147	0.074032165	1.6720535	1.6047714	1.1441658	0.9246825	2.3506825	2.2871125	2.313124	2.0404828	2.2433598	2.3610117	2.3431432	2.3892472	1.432657	1.193519	3.1338181	2.6978776	0.956631139	2.265962217	2.198377017	1.806990124	1.130142999	1.754059537	2.051646707	1.084580838	--	--	Y	Y	Y	--	--	--	--
26116	At3g55050	protein phosphatase 2C - like protein	A009198_01	1.3834339		2.322857	2.516851	1.8628219	2.065347		1.1880916	1.4076594	1.7275357	2.4094112	2.4343936	1.3653345	1.4248956	1.5767684	1.4527081	1.7814747	1.9748191	2.03026216	1.8334183	1.596000067	1.805900169	2.302787635	1.532092104	--	--	--	Y	Y	--	--	--	--	--	--
15752	At4g00970	Similar to receptor kinase	A022541_01	1.440819	0.6037909	2.0153484	2.084136	2.190309	1.5830547	1.8905222	1.2926626	2.5714207	2.606845	2.9009764	1.0250664	1.6271683	1.3281715	1.1014261	1.1780748	2.31164	2.740374	1.652909667	2.04791555	1.714475783	1.805100333	1.892495651	0.999392778	--	--	--	Y	--	--	--	--	--	--	--
10062	At3g25780	allene oxide cyclase family	A009349_01	2.3788478	1.5280185	3.0077827	3.0264885	3.7480145	3.7328215	0.6644108	0.9453974	1.6351942	0.9749031	2.535345	2.5133018	0.36470804	0.6570171	0.5137723	0.5338253	1.8915681	1.8206649	2.90366225	1.544758717	0.963592623	1.80400453	4.117760087	0.657971263	--	--	--	Y	--	--	--	--	--	--	--
17975	At3g01670	ESTs	A022042_01					0.8025059							1.3776559	2.207823	1.920659			1.9229971	2.5758781	0.8025059	1.3776559	2.1568393	1.801253167	-0.319689107	0.58909557	--	--	--	--	--	--	--	--	--	--	--
27133	At2g46590	Dof zinc finger protein	A020532_01	1.2157761	1.1107798	2.1300817	2.329356	2.8876734	2.5842671	1.16765	1.1564424	2.8197181	2.484318		1.886589	1.230947	1.2766271		1.1042975	1.4773335	1.9254835	2.042989017	1.9029435	1.40293772	1.799208763	2.737586211	2.017806742	--	--	--	Y	Y	--	--	--	--	--	--
1723	At3g55840	nematode resistance protein-related protein	A020021_01			2.0473351	1.18511	2.3953977	1.9930216	0.51345414	1.2776906	1.8584564	1.798561	2.2398984	2.5531926	1.6957874	1.4984841	2.0494273	0.99689144		2.8772357	1.9052161	1.706875523	1.823565188	1.798662899	3.806736563	3.656562935	--	--	--	Y	Y	--	--	--	--	--	--
11173	At5g43570	hypothetical protein	A022945_01	1.7356915		3.8066711	3.4831421	2.6403224	2.3045986	1.5774705	1.2677405	1.6280335		0.8801784	0.31492975	2.335433		0.23680982	0.29606003	2.0779834	2.377163	2.79408514	1.13367053	1.46468985	1.79748184	--	--	--	--	--	--	--	--	--	--	--	--	--
8797	At2g32190	expressed protein	A021628_01	0.6339545	0.16749088	1.331833	2.1302505	1.620914	2.274473	1.4498125	1.1234549	2.343106	1.1711626	2.4982631	3.5751793	1.0633941	1.4666187	1.6971562	1.5093888	2.865914	3.4313698	1.359819313	2.026829733	2.005640267	1.797429771	5.427815902	3.718328322	--	--	--	Y	Y	--	--	--	--	--	--
22116	At5g39610	NAM / CUC2 - like protein	A016324_01	0.8354871		1.561198	1.4550959	1.6006525	1.1848857	3.0398135	2.7118924	2.6485991				1.8633823	2.0847275		0.44232193	1.9755421	1.9550498	1.32746384	2.800101667	1.664204726	1.796819064	3.010322549	3.351365385	--	--	--	Y	Y	--	--	--	--	--	--
26524	At4g12070	expressed protein	A013663_01			1.7835395	1.720695	1.9412367	1.712062	1.077051	1.5320312	2.064067	2.0558515	1.506198	1.956355	1.6885191	1.6382518			2.3556378	2.1101553	1.7893833	1.698592283	1.948141	1.795832207	1.696235618	0.859420384	2.292397661	0.81871345	--	Y	--	Y	--	--	--	--	--
5386	At3g20830	protein kinase family	A009629_01	1.0426855	1.609545	3.0137167	3.199398	2.0518665	2.3111415	0.19733684	1.8403138	1.6350834	2.0816057	1.8160784	2.0307977	1.1148762	1.5969772	1.2289168	1.0986695	2.1174471	2.3221467	2.204725533	1.60020264	1.579838917	1.794922363	1.359730416	0.113731249	--	--	--	Y	--	--	--	--	--	--	--
15951	At3g13470	chaperonin, putative	A025177_01	0.57347244		0.16374058	0.96620756	1.1301317				2.085382		1.8301727	1.1422178	1.9332558	2.3395228	2.960637	1.7149506	3.1579607	3.3235483	0.70838807	1.685924167	2.571645867	1.79393846	-0.727907101	-0.526675518	--	--	--	--	--	--	--	--	--	--	--
17870	At2g17220	protein kinase -related	A020546_01	1.2318575	0.95158994	1.9237058	1.9094689	2.1413918	2.0825443	2.169152	1.5807781	2.3883584		2.4650273	2.3928158	1.4209609	1.1837534	1.4121921	0.95213753	2.06981	2.2067835	1.706759707	2.19922632	1.540939572	1.793078075	3.002538822	2.116938412	2.28021978	0.71978022	--	Y	Y	Y	--	--	--	--	--
11478	At3g08730	ribosomal-protein S6 kinase (ATPK6) -related	A025926_01	1.8352811		2.151944	1.8573773	2.6805832	2.1636488	1.2027224	1.1759639			1.9445515	2.6927726	1.3145576			0.7020799			2.13776688	1.7540026	1.00831875	1.792862027	2.079334581	1.096138926	1.691211401	1.482185273	--	Y	Y	Y	Y	--	--	--	--
15492	At5g55180	glycosyl hydrolase family 17	A019650_01	-0.18746836		-0.12846169	0.08473541	1.4264975	1.2581873	1.5733712	1.6633382	2.3092237	2.5376654	1.8961527	2.155455	3.1262243	3.2517729	0.9980655	1.4931241	3.375862	3.568628	0.490698032	2.022534367	2.6356128	1.788374892	1.276313515	1.413779962	--	--	--	--	Y	--	--	--	--	--	--
17691	At5g02460	Dof zinc finger protein	A018201_01		0.58268833	0.83671725	1.9439615	1.9508953	1.8435547						0.9328137	1.9066089				2.8604536	3.231989	1.431563416	0.9328137	2.6663505	1.787742476	2.201973979	0.38505905	--	--	--	Y	--	--	--	--	--	--	--
8328	At5g23510	hypothetical protein	A016428_01	1.6823158	0.8333172	2.385703	2.480134	2.8080044	2.9772224	0.7378655	0.7010877	1.8792787		2.006449	2.428737	1.4095019		1.04563	1.1937327	1.7221705	2.298192	2.194449467	1.55068358	1.53384542	1.786833863	3.256522948	1.366391149	--	--	--	Y	Y	--	--	--	--	--	--
9682	At4g36990	heat shock transcription factor 4 (HSF4)	A005175_01	0.08263277	1.1918663	0.45807675	0.6328899	0.76065296	0.98951197	2.0524383	2.6468534	1.6196063	3.1241684	2.290776	2.2420049	2.4318821	2.864798	1.8151892	1.995711	2.5381505	2.424976	0.685938442	2.329307883	2.3451178	1.786788042	1.311669428	2.198144847	1.24744898	1.181122449	--	--	Y	Y	Y	--	--	--	--
22028	At5g08110	DEAD/DEAH box helicase, putative	A015564_01			0.82838637	0.88679546	1.1523052		1.9003222	1.1137016	1.6565013		1.5410498	1.7313819	2.257107	2.3738773			3.1952975	2.7933376	0.95582901	1.58859136	2.65490485	1.785838603	0.913020317	0.633911597	--	--	--	--	--	--	--	--	--	--	--
16263	At1g22470	expressed protein	A001855_01	1.6508378		1.3836433	1.2376256	2.0335531	2.1508121		0.65240705	1.5510314				2.4250767	1.9546436	1.7351137	1.4606509	2.58581	2.3887966	1.69129438	1.101719225	2.091681917	1.785384758	--	--	--	--	--	--	--	--	--	--	--	--	--
2170	At3g14075	lipase (class 3) family	A026085_01	1.199798	0.8037494	1.8823665	1.7069486	2.068365	1.4332192	1.3022716		1.7256476		2.4029987	2.4497347	2.4154818			1.0635337		2.734155	1.515741117	1.97016315	2.071056833	1.783713062	1.730564093	1.099368269	--	--	--	Y	Y	--	--	--	--	--	--
21724	At3g24050	GATA transcription factor 1 (AtGATA-1)	A011764_01	1.6492	1.9557434	3.1310306	1.7772459	2.1413078	1.546451	1.5699251	1.6233416	1.372195	2.465873	1.7998421	2.5310562	1.736547	1.7291095	0.32141784	0.3989687	1.8749999	2.4730825	2.03349645	1.8937055	1.42235424	1.783185397	1.349724894	0.411906297	--	--	--	Y	--	--	--	--	--	--	--
8212	At4g34000	abscisic acid responsive elements-binding factor(ABF3)	A014534_01	1.3926519	1.5345619	2.2525454	1.9296491	2.7087145	2.1966527	2.034694	1.1212323	2.932311		1.9684128	1.8167698	1.1820941		0.3205191			1.5697786	2.002462583	1.97468398	1.0241306	1.782899086	2.018424544	0.292907366	10.33333333	1.111111111	--	Y	--	Y	Y	--	--	--	--
5884	At4g33985	expressed protein	A014712_01	1.4218678	1.2437905	2.0400164	2.7893674	2.272654	2.3112726			1.2053099		2.2906396	2.5513885	1.5894394	0.5903949	0.7255145	0.82142776	1.4843211	3.3932803	2.01316145	2.015779333	1.434062993	1.782045644	3.447045882	3.284738795	--	--	--	Y	Y	--	--	--	--	--	--
12929	At5g48610	hypothetical protein	A016361_01	1.1798028		2.391331	1.8397421	2.6793027	-0.26999754	1.4037415	1.8403347	2.7989886				3.05447	-0.31378108		0.31033778	3.8969526	2.32238	1.564036212	2.014354933	1.85407186	1.779508089	--	--	--	--	--	--	--	--	--	--	--	--	--
502	At2g07330	Mutator-related transposase	A006584_01			0.11207308		0.95602053	1.0242167	2.2725186			1.8795606	1.9689442	1.920823	2.6328022	2.7065341			1.2041968	2.8774357	0.69743677	2.0104616	2.3552422	1.777738683	-0.148439204	-0.047665096	--	--	--	--	--	--	--	--	--	--	--
2924	At2g13970	Mutator transposase-related	A007968_01			1.2725242	1.7954956	1.6805727	1.5572072			2.5992217		1.904099	2.3972595	1.2857301			1.1808122		2.0975366	1.576449925	2.3001934	1.521359633	1.77704588	1.65490301	1.324347919	--	--	--	Y	Y	--	--	--	--	--	--
25984	At2g37540	short-chain dehydrogenase/reductase family protein	A007304_01	0.44980294				0.8964291	1.0693172		0.90507054	2.6831453	1.9884363	2.0429149		2.3278162	1.9944206		2.2245834		2.9643	0.80518308	1.90489176	2.37778005	1.776930589	-0.069887919	0.410825974	--	--	--	--	--	--	--	--	--	--	--
17547	At5g06730	peroxidase, putative	A015933_01	0.8949425	0.56817615	1.4518838	1.5016671	2.0041163	1.9448743	1.6923568	1.8603054	2.1761544		1.5108185	1.5161415	2.2696373	1.8807223	1.8781123	1.9538985	2.5670583	2.502376	1.394276692	1.75115532	2.175300783	1.774896556	2.444252366	2.35442733	0.405405405	0.702702703	--	Y	Y	--	--	--	--	--	--
12816	At5g53770	Arabidopsis thaliana unknown protein (MGN6.13/AT5g53770) mRNA, complete cds	A015560_01	0.6317367		1.3311543	1.5043104		1.8842717	0.49292526	0.9363159			3.783861		2.8320656		2.0378366	2.3109665			1.337868275	1.73770072	2.3936229	1.774544396	0.621800097	0.003068977	--	--	--	--	--	--	--	--	--	--	--
2737	At1g19770	purine permease-related	A004583_01	1.9541137	1.9154098	2.6796334	3.4181697	3.2308986	2.6028705			0.9826214	1.847227	1.9958916	2.3674788	0.08791939	0.3879028	0.16675858	0.913451		2.0670779	2.63351595	1.7983047	0.724621934	1.774494945	2.997711665	1.944891332	--	--	--	Y	Y	--	--	--	--	--	--
11136	At5g10380	zinc finger (C3HC4-type RING finger) protein family	A022269_01	1.3427233		1.6576172	0.9911809	2.3302486	1.9121386	1.0766613	1.1710374	2.4419482	2.442786	2.047266	2.5337834	1.7837533	1.8920585	0.6218871	0.19915575	2.7993586	2.8902962	1.64678172	1.95224705	1.697751575	1.772582374	4.241037301	1.999434307	--	--	--	Y	Y	--	--	--	--	--	--
6208	At5g58120	disease resistance protein (TIR-NBS-LRR class), putative	A018423_01	1.6477156	1.449575	1.2804836	0.79415345	1.9344276	0.810054	1.6802002					2.3564768	2.1852329				2.3364286	2.9994087	1.319401542	2.0183385	2.5070234	1.770377859	3.740292572	3.465738187	--	--	--	Y	Y	--	--	--	--	--	--
12022	At2g40080	expressed protein	A006487_01			1.229905	0.91038793	0.32673422	1.198946			2.3309414	2.3210518	1.6710652	1.7555605	2.3867388	2.456335			2.1973042	2.4562216	0.916493288	2.019654725	2.3741499	1.770099304	-0.738586666	2.21991571	0.64	1.44	--	--	Y	--	Y	--	--	--	--
11148	At5g44350	ethylene-regulated nuclear protein ERT2-related protein	A022928_01		1.8549714	2.0711455	2.5412729	3.4410284	3.0641181					1.3164549	0.910089	1.2993706	0.825494	0.3714321				2.59450726	1.11327195	0.8320989	1.76953769	4.835886426	0.630943549	--	--	--	Y	--	--	--	--	--	--	--
5545	At3g03440	expressed protein	A010472_01			1.3599293	1.0530343	1.2138124		1.5756671		2.2512696		1.8218704	2.3963563	2.6164246			1.6339177			1.208925333	2.01129085	2.12517115	1.769142411	0.801302552	1.407650523	--	--	--	--	Y	--	--	--	--	--	--
4266	At2g39310	jacalin lectin family	A023452_01	1.9299072	2.1578748	1.3958466	1.5824496	1.3139149	1.2759159	3.1512165	2.4938657	2.0182292		1.7614757	1.9441029	1.2035259		1.1603388	1.8476621		1.2862858	1.609318167	2.273778	1.37445315	1.768174107	0.082187149	1.479607672	--	--	--	--	Y	--	--	--	--	--	--
26949	At5g52590	expressed protein	A019030_01	1.7235188	1.0873413	2.387245		1.9586854	1.5667402	2.4551277	2.0105977	2.1896393	1.8841147		1.5904177	1.1193246	1.364536	1.2476925	1.7840343	1.7950506	2.1115243	1.74470614	2.02597942	1.570360383	1.767224381	0.625141709	0.162467951	--	--	--	--	--	--	--	--	--	--	--
14945	At4g18160	outward rectifying potassium channel, putative (KCO6)	A013035_01	2.0353117		2.4378753	2.594937	0.08404601	2.042405							1.6155094	1.4918723			1.9353386	1.6668547	1.838915002	#DIV/0!	1.67739375	1.767127779	1.883999834	0.930975989	--	--	--	Y	--	--	--	--	--	--	--
22716	At5g43030	CHP-rich zinc finger protein, putative	A022843_01	1.2486124	0.29392245	0.6761075	1.5130252	1.6153631	1.2123283	2.5871344	2.4062517	1.1454502	1.8424026	1.8289514	1.1512668	1.7997444	2.9472353	1.8157477	1.9573609	2.8311927	2.9283261	1.093226492	1.826909517	2.379934517	1.766690175	2.41681382	0.332081965	--	--	--	Y	--	--	--	--	--	--	--
27138	At1g25400	expressed protein	A020942_01	0.8917375	0.7352455	1.8399307		1.9252608	1.4550793	2.588576	2.0050387	2.3169968	1.9050612	2.0007203	2.1456504	1.7599273	1.5926785	0.8086231	0.62504697	2.9481306	2.4871275	1.36945076	2.160340567	1.703588995	1.766519481	4.463202403	5.055881902	--	--	--	Y	Y	--	--	--	--	--	--
22006	At4g36150	disease resistance protein (TIR-NBS-LRR class), putative	A015225_01	1.5306301	1.3845068	2.01837	1.7804835	1.8859816			1.5952433	1.6407472		1.7356694	0.93502367	1.7460041	1.8316644			2.6138897	2.2563841	1.7199944	1.476670893	2.111985575	1.765738298	1.605774221	0.401210758	--	--	--	Y	--	--	--	--	--	--	--
6715	At1g63000	expressed protein	A024532_01	1.2594168	1.1920509	1.0939138	1.7052735	1.3947784	1.6521987	1.8546602	1.930472	1.576099	1.8888685	1.5692843	2.5477645	2.2651837	2.4892828	1.0544709	1.4088244	2.2068346	2.6899812	1.382938683	1.89452475	2.019096267	1.7655199	-0.037753212	-0.566979622	--	--	--	--	--	--	--	--	--	--	--
21053	At1g64460	phosphatidylinositol 3- and 4-kinase family	A003706_01	1.3834852	1.6136118	1.5441487	1.7964342	2.2107823	1.2916582	2.1645505	2.2781653	2.0508153	1.8307995	2.353147	2.2056131	1.411049	1.4143069	0.83108944	0.7515651	2.4157274	2.2286348	1.640020067	2.147181783	1.508728773	1.765310208	1.45234149	1.033381828	--	--	--	Y	Y	--	--	--	--	--	--
5942	At4g02200	drought-induced protein -related	A015050_01	1.6440903	1.7181841	2.3323054	2.6029184	2.575292	2.468644	0.5768402	1.2044717	2.0620983	1.6450335	1.3591571	2.4016943	1.4139525	1.2576319	1.5905607	1.6014016	1.9411654	1.3789424	2.223572367	1.541549183	1.530609083	1.765243544	2.877310607	0.660274563	0.513011152	0.661710037	--	Y	--	--	--	--	--	--	--
23234	At1g28190	expressed protein	A002405_01	1.8861489	2.0234294	3.0250845	2.7524655	2.3405347	1.7551147		1.7613368			1.3928431	1.6835462	0.6685492	1.2292205	0.6451652				2.297129617	1.612575367	0.847644967	1.763619892	3.893826658	2.417921508	--	--	--	Y	Y	--	--	--	--	--	--
19672	At4g21440	myb family protein	A013955_01	0.15471739	-1.055617		1.0604897	2.0679646	1.2060859	0.4512759	2.5178711	3.8679192	1.7025185	1.9073403	2.1173396	2.950617	2.4386272			2.5645337	2.5016153	0.686728118	2.0940441	2.6138483	1.763553226	4.277055926	5.229496809	--	--	--	--	Y	--	--	--	--	--	--
18254	At5g02490	heat shock protein hsc70-2 (hsc70.2) (hsp70-2)	A025058_01	1.0042492	1.4341791	1.611309	1.4255699	0.87289363	0.878631	2.2772086	2.3313577	1.2450558	1.9706714	2.8026786	2.5209906	1.7426049	1.5450968	1.82568	1.5212281	2.3473418	2.3695402	1.204471972	2.191327117	1.8919153	1.762571463	1.10946286	1.212165512	1.415384615	0.738461538	--	Y	Y	Y	--	--	--	--	--
12823	At4g04020	plastid-lipid associated protein PAP/fibrillin, putative	A014503_01	2.246715			0.9287268	2.0625298	1.056406	2.1205206	1.7103239			1.3187724		2.0914135	1.2600865			2.8270707		1.5735944	1.716538967	2.059523567	1.76225652	0.342025332	1.081436002	2.342857143	1.276190476	1.76	--	Y	Y	Y	Y	--	--	--
20947	At1g17750	leucine-rich repeat transmembrane protein kinase, putative	A003095_01	1.9588908	1.8915547	2.0490382	1.8891128	3.1511586	1.4721868		1.2555547	1.4876997	1.9404243	1.446204	1.1218474	1.2828019	1.4418991	0.9645229	0.51716405	2.9955776	3.0723672	2.068656983	1.45034602	1.712388792	1.761059103	4.663618604	0.751235643	--	--	--	Y	--	--	--	--	--	--	--
4166	At3g15350	EST	A021916_01	1.495543		1.4202317	1.4623824	1.9758619	2.0291297			1.9183878		1.8081027	2.6742873	1.6579479			1.1675166			1.67662974	2.1335926	1.41273225	1.7609391	2.427588557	1.712918127	--	--	--	Y	Y	--	--	--	--	--	--
3650	At5g11240	transducin / WD-40 repeat protein family	A015615_01	1.4083538	1.3194351	2.3849077	1.9860213	2.7198038	1.7040609			1.4916486	2.149412	1.9304794	1.6907514	1.2725223	1.2662197	0.86930275	1.2275344	2.372072	2.3769565	1.920430433	1.81557285	1.564101275	1.760592603	0.238083425	0.082937884	--	--	--	--	--	--	--	--	--	--	--
7536	At2g41630	transcription factor IIB (TFIIB)	A007961_01	0.9731927	1.871272	1.5394117	1.8193609	1.6927745	1.59965	1.8622544	1.4894313	1.6281098		2.1806498	2.4253106	1.6318485		1.3403854	1.3463335	2.2858312	2.479444	1.5826103	1.91715118	1.81676852	1.760328769	1.852239532	1.067753992	1.267489712	1.33744856	--	Y	Y	Y	Y	--	--	--	--
22434	At1g73100	SET-domain transcriptional regulator family	A019803_01			0.14192174	-1.55E-04	0.08535235	0.5463286		0.1273053	1.5877242	1.7175814	4.4415355	2.7432292	2.1884797	3.116013	2.7599263	2.5881433	2.348004	1.9538953	0.193361923	2.12347512	2.492410267	1.756352326	-1.217349236	-0.785204695	--	--	--	--	--	--	--	--	--	--	--
9124	At5g16990	A.thaliana P2 mRNA for zeta-crystallin-like protein	A025874_01			2.0604796	2.188079	2.5601962	2.0687003						1.592109	0.6542441	1.1471891					2.219363775	1.592109	0.9007166	1.752999614	0.504530663	0.300441791	--	--	--	--	--	--	--	--	--	--	--
6775	At5g19450	calcium-dependent protein kinase 19 (CDPK19)	A024811_01	1.5255549		1.906191	2.5133638	2.1781893	2.3055742					1.5324028	2.298592	0.11950034					1.3824933	2.08577464	1.9154974	0.75099682	1.75131796	1.658585403	0.539362107	0.468468468	0.522522523	--	Y	--	--	--	--	--	--	--
18591	At1g52410	myosin-related protein	A001676_01													1.6940262	2.1548557	1.4377272	1.718539			#DIV/0!	#DIV/0!	1.751287025	1.751287025	0.11764842	3.29218064	--	--	--	--	--	--	--	--	--	--	--
78	At1g48700	expressed protein	A000231_01	0.030406145		1.7303317	-0.189366	1.9352708	1.6259189			2.4991465		2.8478613	2.6932924	2.3477082	1.8385087				1.8779594	1.026512309	2.680100067	2.0213921	1.74882164	--	--	--	--	--	--	--	--	--	--	--	--	--
12705	At4g24400	CBL-interacting protein kinase 8	A013974_01	1.2576456		1.1910428	0.9492683		0.83547443	1.6387362	0.87846494	2.0209298	1.4039408	2.335196	2.062338	2.3613439	2.0028765	1.738137	1.7050852	2.9167874	2.682157	1.058357783	1.723267623	2.234397833	1.748713992	0.809007565	0.7835484	--	--	--	--	--	--	--	--	--	--	--
13683	At3g14225	GDSL-motif lipase/hydrolase protein	A024721_01	1.6704103		2.7311625	3.006148		3.113933			1.2946049				0.5047555				-0.08456215		2.63041345	1.2946049	0.210096675	1.748064579	6.053923792	5.562992218	--	--	--	Y	Y	--	--	--	--	--	Y
2887	At2g38170	calcium exchanger (CAX1)	A006893_01	0.6996701	1.0870429	1.2706537	0.5936113	1.5255374	1.0449923	0.8008069	1.9817886	1.9528415	1.7004833	2.3102348	1.7081193	2.9578874	2.0261447	2.4607005	1.6648932	2.799162	2.8800354	1.03691795	1.742379067	2.464803867	1.748033628	1.64332338	1.220322232	2.454545455	0.785123967	--	Y	Y	Y	--	--	--	--	--
22438	At1g70940	auxin transport protein, putative (PIN3)	A019797_01	1.5695058	1.2886149	1.701858	1.5200301	2.0837407		2.1334445	1.913594	2.4869878	2.288759		1.8635287	1.4792339	1.6026692	1.7123986	1.1589708	1.5434581	1.6203092	1.6327499	2.1372628	1.519506633	1.747943956	1.435076958	0.607753867	1.677419355	1.651612903	--	Y	--	Y	Y	--	--	--	--
16172	At1g18100	terminal Flower 1 (TFL1) -related	A001125_01	1.764131			0.78915244				1.3896966	1.9238456				2.3707988	1.9834434	2.280548	1.6216395	1.435287	1.8971453	1.27664172	1.6567711	1.931477	1.745568764	3.2477457	4.256607796	--	--	--	Y	Y	--	--	--	--	--	--
9404	At1g74430	myb family transcription factor	A002183_01			0.75395775	1.2999085	3.5471148	3.0598962					3.6819174		0.9087387	1.1838646	-0.27618045	-0.12573424		3.414125	2.165219313	3.6819174	1.020962722	1.744760826	2.75163005	0.418125178	--	--	--	Y	--	--	--	--	--	--	--
15485	At5g09330	expressed protein	A019192_01	0.80208015	0.8501358	0.722318	0.75828207	1.266474	0.7336084	2.3503757	2.2105281	1.3692026	2.049184	2.3344135	2.3573787	2.3438258	2.5102015	1.425334	1.7970006	2.7249918	2.7996268	0.85548307	2.1118471	2.266830083	1.744720084	0.314164083	0.678804065	--	--	--	--	--	--	--	--	--	--	--
11162	At4g09480	hypothetical protein	A022595_01	2.7017741	3.0104465	2.7163882	2.7602172	3.6906195	3.4772344	1.1731048	1.0384468	0.95663863	1.493839	2.056285	1.6078396	0.3322005	0.6211147	0.84160274	0.6367076	0.97209966	1.2835083	3.05944665	1.387692305	0.781205583	1.742781513	0.004005214	-0.197445872	--	--	--	--	--	--	--	--	--	--	--
24295	At4g26070	mitogen-activated protein kinase kinase (MAPKK)(MKK1/MEK1)	A014583_01	0.8106816	0.95315224	1.1558723	0.9868273	1.1688288	1.1269397		1.9842882	1.8652165	1.8929741	2.306019	2.2008755	2.2568583	2.2937632	1.6180692	1.5134023	2.787935	2.6725137	1.03371699	2.04987466	2.190423617	1.740836291	0.948233053	0.659273195	--	--	--	--	--	--	--	--	--	--	--
2443	At1g53560	expressed protein	A002244_01	0.9402152	0.6754224	2.3828728	2.1592371	3.3962872	3.0209305	1.2337049	1.2565411	2.476912	1.8161258	1.8996867	2.3412309	1.7278358	1.0729399	1.1565897	0.67885005		1.3549596	2.095827533	1.8373669	1.19823501	1.740608332	3.084512203	2.839032466	--	--	--	Y	Y	--	--	--	--	--	--
19834	At5g65240	receptor-related protein kinase	A016098_01	1.3705128		1.8264623	2.224346	2.562701	1.9867795		1.6831856	1.6848035		1.5869706		1.1321366	1.3252188			1.3111262	2.192879	1.99416032	1.651653233	1.49034015	1.740593492	1.757528423	0.627058754	--	--	--	Y	--	--	--	--	--	--	--
15839	At2g45760	C2 domain-containing protein	A023384_01	0.61342233	0.35909736	1.6937944	1.5474594	2.6233053	2.2936819	0.807991	0.93091613	2.1842632	1.9597894	1.7672013	2.5950994	2.157759	1.3771077	1.6986182	1.0928538	2.9390311	2.6052353	1.521793448	1.707543405	1.978434183	1.735923679	5.101251808	2.23620628	--	--	--	Y	Y	--	--	--	--	--	--
7850	At3g44190	pyridine nucleotide-disulphide oxidoreductase family	A010591_01	1.3344789	0.42131096	1.9452616	2.5387475	2.9421835	3.3105223	0.9069542	1.0379509	1.926588		2.2403924	3.1357841	1.0067096	1.3622427	0.56196195	1.200941	1.8769097		2.082084127	1.84953392	1.20175299	1.734308707	2.795457431	0.862392375	--	--	--	Y	--	--	--	--	--	--	--
12866	At5g22640	expressed protein	A015613_01	0.86909264	1.5519503	2.1941915	2.19412	2.0928729	2.2584083			1.3405787	1.595772	1.9811777	2.183264	1.9090803		1.0309756	1.3675025	1.6826825	1.7490708	1.86010594	1.7751981	1.54786234	1.733382649	-0.424867055	-0.366205255	--	--	--	--	--	--	--	--	--	--	--
23315	At1g68670	expressed protein	A002916_01	1.3109543	1.8714643	2.0368543	2.0090973	1.8487207	1.9130958	2.0081878	2.417679	1.7267867	1.7308493	2.0319955	1.9623134	1.6633569	1.3322428	0.5738359	0.74765897	1.9943328	2.009899	1.831697783	1.979635283	1.386887728	1.732740265	2.021977044	0.393122657	--	--	--	Y	--	--	--	--	--	--	--
4222	At4g17980	No apical meristem (NAM) protein family	A022318_01	0.24439593	-0.8467262	0.9887487	1.4153554	1.240129	1.228795	1.7708759	2.1905425	2.3739834	2.533253	3.1192515	3.4045742	1.1894581	2.1017363	1.3176326	1.9381193	1.8037335	3.1671832	0.711782972	2.565413417	1.919643833	1.732280074	2.015429386	1.591929117	--	--	--	--	Y	--	--	--	--	--	--
26745	At5g05300	hypothetical protein	A015978_01	0.703441		1.8204241	2.0512571	1.9208616	0.69007325							2.5570548			0.5552067		3.5589764	1.43721141	#DIV/0!	2.223745967	1.732161869	4.473763966	2.548736268	--	--	--	Y	--	--	--	--	--	--	--
6002	At5g11300	cyclin, putative	A015721_01		1.3784597	2.2158055		1.0153439	-0.48137614					3.7394848	2.220415	0.4272869				3.2380648	1.8284153	1.03205824	2.9799499	1.831255667	1.731322196	-0.287761702	-0.691713974	--	--	--	--	--	--	--	--	--	--	--
25906	At2g24440	expressed protein	A006407_01			1.8246344	1.7659386	1.5569664	1.7709489													1.729622075	#DIV/0!	#DIV/0!	1.729622075	0.784642817	-0.19120769	--	--	--	--	--	--	--	--	--	--	--
19888	At5g66210	calcium-dependent protein kinase	A017268_01	1.8703066	2.0842328	2.255921	2.2890134	2.2596414	2.4590664		1.3423831	1.5099752	1.4969815	2.4704738	1.8819602	0.8431317	0.9463175	0.5135987	0.5690948	2.3906698	2.216668	2.203030267	1.74035476	1.246580083	1.729378582	2.978981696	0.900928911	--	--	--	Y	--	--	--	--	--	--	--
5862	At4g23340	oxidoreductase, 2OG-Fe(II) oxygenase family	A014563_01	1.8998705		1.5215013	1.5725358	2.1651552	1.7680408						0.97364324	2.190392						1.78542072	0.97364324	2.190392	1.727305549	--	--	--	--	--	--	--	--	--	--	--	--	--
15251	At5g64870	nodulin-related	A016218_01	0.2443891	0.21623549	1.0910652	1.9402587	2.0555427	2.040549	1.1026949	1.4470539	1.7437186	1.7243242	1.5272913	2.5112112	2.2044635	1.893932	1.5022016	2.262574	2.5078278	3.0709805	1.264673365	1.676049017	2.2403299	1.727017427	8.954996411	5.980922148	--	--	--	Y	Y	--	--	--	--	--	--
4769	At1g21830	expressed protein	A002017_01	2.5375435	2.1539502	3.20797	2.8788123	2.4044127	2.3434527	1.6220986		0.8019506		1.0459995	1.2635051	0.6499065			0.6452324		0.8881605	2.587690233	1.18338845	0.727766467	1.7263842	1.684281277	0.426428336	1.107142857	0.857142857	--	Y	--	Y	--	--	--	--	--
15794	At4g29690	nucleotide pyrophosphatase - like protein	A022511_01	1.8666365		2.3077796	2.0123436		2.3727808	2.0208313	1.9972128	1.991422		1.7506568	1.8342228	2.0351903		0.8329739	0.092507794		1.3263568	2.139885125	1.91886914	1.071757199	1.72622423	2.168480076	-0.407871316	--	--	--	Y	--	--	--	--	--	--	--
21665	At3g22590	expressed protein	A011039_01	0.8248399	0.88791096	0.7989785	0.89709365	1.081112	0.9385175	2.0436685	1.9326453	1.6445996	1.7614722	2.2172995	2.4481852	2.3973703	2.3194642	1.5030137	1.4176371	2.8378575	3.106151	0.904742085	2.007978383	2.2635823	1.725434256	0.078829868	-0.131995652	--	--	--	--	--	--	--	--	--	--	--
367	At1g70520	protein kinase -related	A003675_01	1.1830257		2.0053046	2.0708184	1.7635269	1.8880877		1.2185341			1.7476254	2.3189173	0.9891843	1.5800315	1.3725847	1.7071102		2.5798073	1.78215266	1.761692267	1.6457436	1.724966008	1.744890545	1.690314148	--	--	--	Y	Y	--	--	--	--	--	--
6433	At4g30280	xyloglucan endotransglycosylase, putative	A021337_01	1.5364625	2.5515382	2.9018512	3.2316003	2.2065504	2.4117196		-0.22159687	0.20329498	1.4830848	1.6596406	1.7065568	0.8736082	1.3455323	1.1842346	1.2674257	2.3517065	2.61769	2.473287033	0.966196062	1.60669955	1.724170577	3.296956913	1.205287688	--	--	--	Y	--	--	--	--	--	--	--
3787	At5g35320	expressed protein	A017824_01	1.3482409	0.45365396	2.6945891	1.5660359	2.1569614	0.86539584	0.94918793		2.3148003		2.2831771	2.0316834	1.6380899		2.831368	1.1117756		1.8622526	1.514146183	1.894712183	1.860871525	1.721943709	0.913560211	0.319854132	1.216216216	0.648648649	--	--	--	Y	--	--	--	--	--
6200	At5g56190	WD-40 repeat protein family	A018043_01	0.4751304	0.6556752	0.395176	0.9413382	1.1512291	1.0431877	2.5564027	1.6443262	1.4763278		2.3490076	2.9096034	2.8830602	1.8453916		1.2048978	2.514778	3.4765747	0.7769561	2.18713354	2.38494046	1.720131663	1.049639219	1.346576172	--	--	--	--	Y	--	--	--	--	--	--
10257	At3g43890	CHP-rich zinc finger protein, putative	A011991_01	1.7842083		2.7299097	0.4909652	2.6207955	1.2909305	-0.2200751	1.3549569			1.3657485	1.5983377	2.4631383	2.5070956	2.253284	2.3989165		1.4165798	1.78336184	1.024742	2.20780284	1.718199386	--	--	--	--	--	--	--	--	--	--	--	--	--
15404	At5g65200	armadillo repeat containing protein	A018890_01	0.75331753			0.15653601			2.8051484	2.6823478	1.9250118		0.73818564		2.0306408	1.7552302			2.2236018	2.1105766	0.45492677	2.03767341	2.03001235	1.718059658	--	--	--	--	--	--	--	--	--	--	--	--	--
17521	At5g22720	F-box protein family	A015600_01	1.0259668	1.1257676	2.1692307	1.9856586	2.2226064	2.2347744		0.41045627	1.5259992	2.5931003	2.202235	2.4155896	1.1546184	1.8914454	0.81239074	1.198301	1.7347215	2.4988937	1.79400075	1.829476074	1.548395123	1.71775033	--	--	--	--	--	--	--	--	--	--	--	--	--
14328	At2g37070	expressed protein	A006629_01					0.57373387			2.4004729	1.3726163				2.193874	1.8725243			2.4613736	1.1469454	0.57373387	1.8865446	1.918679325	1.71736291	1.429160729	1.491605926	--	--	--	--	Y	--	--	--	--	--	--
2143	At4g39650	gamma-glutamyltransferase -related	A024895_01	1.1723927	0.6540551	2.8719928	2.800335	3.1210942	2.8443544	0.94261086	0.9857018	2.1272438	1.865763	2.3924162		1.3443849	-0.4436124	0.9501583	2.153119	1.6570852		2.244037367	1.662747132	1.132227	1.714943429	0.199177215	0.922489072	--	--	--	--	--	--	--	--	--	--	--
2943	At2g23120	expressed protein	A007285_01	2.5960343	3.053763	0.8692897	1.5717057	1.448041	1.6546981	2.0183446	1.6604345	0.8307977	1.6268193	2.115511	1.9962265	0.8806928	1.3902575	0.7330359	1.0534301	2.5366318	2.8263237	1.865588633	1.708022267	1.570061967	1.714557622	0.739208393	1.180833844	2.103007829	1.13803049	--	--	Y	Y	Y	--	--	--	--
5416	At3g10190	calmodulin, putative	A009766_01	1.2690797	0.730345	0.8392136	1.1412472	1.2040223	0.9473759	1.1278588	0.88237184	2.6162		2.6607344	2.6380942	2.6664426	1.9304459	1.0924001	1.0093265	3.2874203	3.1039412	1.021880617	1.985051848	2.181662767	1.714501149	1.581890377	0.197732872	--	--	--	Y	--	--	--	--	--	--	--
27428	At5g39050	transferase family	A024362_01	1.1892627	1.0899549	0.82120985	1.401614	2.1595924	1.2657217	1.835062	1.5107398	2.394926	2.4688056	0.6076492	1.6688584	2.3048081	1.9961178	1.2644908	1.3170799	3.313584	2.2290251	1.321225925	1.7476735	2.07085095	1.713250125	2.805428551	3.825429143	--	--	--	Y	Y	--	--	--	--	--	--
130	At1g78210	hydrolase, alpha/beta fold family	A001745_01			1.2067969	1.5446278	1.6424398	1.9608386	1.6092137	1.7940859			1.2038643	2.0564618	1.7565553	2.236695		1.4460772		2.0495322	1.588675775	1.665906425	1.872214925	1.708932375	0.86409196	-1.12100993	--	--	--	--	--	--	--	--	--	--	--
8059	At4g11170	disease resistance protein (TIR-NBS-LRR class), putative	A013275_01	-0.12532993		1.1013736	0.92943496	0.48952252	-0.14304927	0.3569939	0.9455739			1.854463	2.1082535	3.398973	2.9246864	3.4235399	3.1670554	2.343608	2.8309562	0.450390376	1.316321075	3.01480315	1.707070339	5.487029123	6.831081486	--	--	--	--	Y	--	--	--	--	--	Y
20047	At5g64170	expressed protein	A018111_01			2.152726		2.5272603	2.31185					1.9819535	1.8339864	2.0715349	2.0535283	0.6774902			-0.25818804	2.3306121	1.90796995	1.13609134	1.705793507	1.822227116	0.519596551	--	--	--	Y	--	--	--	--	--	--	--
1671	At4g36990	heat shock transcription factor 4 (HSF4)	A005175_01	0.28289315	0.6771718	0.42663664	1.1061511	0.94016546	0.3179967	1.9441417	2.1119545	1.8891429	2.58167	1.850899	2.4704351	2.3400903	2.448217	1.8947623	2.2476306	2.9212093	2.2305763	0.625169142	2.141373867	2.347080967	1.704541325	1.311669428	2.198144847	1.24744898	1.181122449	--	--	Y	Y	Y	--	--	--	--
22315	At5g36940	cationic amino acid transporter -related protein	A018960_01			0.32885692	0.8436978	0.80355054		2.0677166	1.49566	1.6953346		1.694081	2.0244443	2.223881	2.0816839			2.8365674	2.3587067	0.658701753	1.7954473	2.37520975	1.704515063	0.788435739	0.543996871	--	--	--	--	--	--	--	--	--	--	--
9849	At2g28400	expressed protein	A007336_01		1.7138095	2.8740652	3.1999297	3.3371265	3.2705798	1.2904636	1.4627868	1.00688		1.4766568	1.6127917	0.65604204		0.7220825	0.8377951	0.88590086	1.2136532	2.87910214	1.36991578	0.86309474	1.704037553	4.717504844	2.132276722	2.326446281	0.818181818	--	Y	Y	Y	--	--	--	--	--
10458	At4g11570	haloacid dehalogenase-like hydrolase family	A014295_01	1.2081759		1.6399302	2.099056	2.2248306	2.3672693		1.5898238	1.5416383		1.9345148	2.608449	1.6605464	2.01343	0.047625355	0.8117363	1.3850048	2.4229887	1.9078524	1.918606475	1.390221926	1.703667964	1.771191257	1.08861186	--	--	--	Y	Y	--	--	--	--	--	--
7004	At1g17830	expressed protein	A001139_01	1.705611		1.899049	2.0703013	2.6649017	2.8261416					0.9455748	1.9203604	0.9513056	0.73134905	1.458782	1.6451397		1.6224636	2.23320092	1.4329676	1.28180799	1.703414979	2.722679433	1.648203345	--	--	--	Y	Y	--	--	--	--	--	--
7522	At2g41160	Arabidopsis thaliana chromosome II section 222 of 255 of the complete sequence. Sequence from clones T20B5, T3K9	A024293_01			1.2245961	1.3544825	1.7511448	1.6331782			1.5858233		2.2725787	2.4671745	0.9353873					2.0763183	1.4908504	2.1085255	1.5058528	1.700075967	1.058616822	0.360120494	--	--	--	Y	--	--	--	--	--	--	--
13522	At5g54400	expressed protein	A023082_01	1.2461588		1.9038283	0.95577115	3.2031448	1.6479757		1.4617676					1.4676629		1.6937883				1.79137575	1.4617676	1.5807256	1.697512194	4.435715029	3.98470641	--	--	--	Y	Y	--	--	--	--	--	--
22483	At2g16700	actin depolymerizing factor 5	A020955_01	1.1352887	1.0742346	1.4989798	1.2972157	1.6486593	1.4299726	1.8751063	1.7828721	2.3820581	2.5866406	1.4093794	1.63983	1.6633172	1.590004	1.2651583	1.5662879	2.2480986	2.3987756	1.347391783	1.945981083	1.788606933	1.693993267	0.386989231	1.640774544	--	--	--	--	Y	--	--	--	--	--	--
9283	At1g08290	WIP3 protein	A000924_01			1.3312694	0.7595086	1.7429495	2.0115392	2.7827868				1.1160247		1.5457802					2.2346218	1.461316675	1.94940575	1.890201	1.690560025	--	--	--	--	--	--	--	--	--	--	--	--	--
24263	At4g39840	expressed protein	A014215_01	1.4727414		2.9731588	2.8835118	2.767823	1.0276194	1.2573566	1.3164673	1.4717722	0.93673104			1.57043	1.4201952		1.2563932	1.331422	1.9742731	2.22497088	1.245581785	1.5105427	1.689992503	2.125336145	0.202562248	1.95890411	1.397260274	--	Y	--	Y	Y	--	--	--	--
5485	At3g01500	carbonic anhydrase, chloroplast precursor	A010739_01		0.98606086	1.4862247	1.6154631	1.8042786	2.1855934				2.0188675	1.7938561	1.7413541	1.561594	1.7927547		1.0703784	2.205653		1.615524132	1.851359233	1.657595025	1.688506538	4.931439326	3.172436675	--	--	--	Y	Y	--	--	--	--	--	--
10624	At5g58700	phosphoinositide-specific phospholipase - like protein	A016142_01	1.9559069		1.885663	2.378647	1.7145296	2.186126							0.5172444					1.1805245	2.0241745	#DIV/0!	0.84888445	1.688377343	1.817641075	1.040091611	--	--	--	Y	--	--	--	--	--	--	--
21320	At2g44670	senescence-associated protein -related	A006913_01	0.2847864	0.5586921	0.9088148	0.9204301	1.0560117	0.9968233	1.8226533	1.8788968	2.4290981	2.7108002	2.4619195	2.4416976	2.0037055	2.1986563	1.0769581	1.048182	2.8076742	2.7797556	0.787593067	2.29084425	1.98582195	1.688086422	0.219908927	-0.38642044	1.051948052	0.831168831	--	--	--	Y	--	--	--	--	--
10730	At5g38895	zinc finger (C3HC4-type RING finger) protein family	A016955_01	0.77522147		1.5067269	1.3498952	1.0449873	0.9187194	2.0136445	1.4961758	1.6061528		2.015496		2.2095556				2.6607268	2.6573935	1.119110054	1.782867275	2.5092253	1.687891273	1.030642136	1.063810544	--	--	--	Y	Y	--	--	--	--	--	--
14136	At1g70500	polygalacturonase, putative	A004349_01			-0.1264531	1.2904136	2.0383725	2.06148		2.4955246	2.0156064		-0.49765244	2.7078457	1.5959861	2.16489	0.61344326	2.2911394	2.2859638	2.6521165	1.31595325	1.680331065	1.933923177	1.684905451	3.000270933	1.846946065	--	--	--	Y	Y	--	--	--	--	--	--
13205	At5g06750	protein phosphatase 2C-related	A019015_01	0.02818616		0.4368607	0.9743083		1.1394382	1.833815	2.056749	2.6244552		2.551495	2.420578	2.4063814	2.7146406	0.7448981	1.2583442	2.3869946		0.64469834	2.29741844	1.90225178	1.684081747	1.218596144	1.26222656	--	--	--	--	Y	--	--	--	--	--	--
13327	At2g39710	expressed protein	A020488_01			1.5131028	1.520184	1.2403693	2.4599376													1.683398425	#DIV/0!	#DIV/0!	1.683398425	-0.246225471	1.058202419	1.538461538	1.274725275	--	--	--	Y	Y	--	--	--	--
6721	At3g62490	hypothetical protein	A024757_01			0.8462595	1.1226853	1.2588688	1.5343872				2.0543199	1.7747349	2.204899	1.1037235	2.0829809	0.62612164		2.5210717	3.0614145	1.1905502	2.011317933	1.879062448	1.682622237	0.142435844	-0.025112289	--	--	--	--	--	--	--	--	--	--	--
11303	At3g42640	ATPase, plasma membrane-type (proton pump), putative	A024430_01			1.1041836	2.0809515	1.4768956	2.0869808					1.9790637		1.0879964					1.9391782	1.687252875	1.9790637	1.5135873	1.6793214	0.26438751	-0.563695238	--	--	--	--	--	--	--	--	--	--	--
20773	At1g77700	thaumatin family	A000666_01			0.53602946		1.1862009			0.98423415	1.1312747				2.211441	2.2692664			3.038142	2.0774598	0.86111518	1.057754425	2.3990773	1.679256051	1.686362166	0.570035565	--	--	--	--	--	--	--	--	--	--	--
3303	At3g18710	expressed protein	A012118_01	1.7535993	2.3076174	3.9243414	3.3628807	3.7474504	2.8174722	1.0595579		-0.30015013	2.348187	0.13531929	0.90348464	-0.04583014	1.7329096	-0.56111276	1.4487603	2.0105603	1.8882754	2.985560233	0.82927974	1.078927117	1.678430753	4.731249918	0.791204768	--	--	--	Y	--	--	--	--	--	--	--
7100	At1g13880	expressed protein	A002279_01	1.1899148	0.8821832	1.8126954	1.4806577	2.084574	1.9842559		1.450628	2.1364183		1.4992671	2.373947	2.0088828	1.8238785	1.357941	0.9342759	1.4730794	2.3594522	1.572380167	1.8650651	1.659584967	1.6782532	2.143971854	1.437603909	--	--	--	Y	Y	--	--	--	--	--	--
3971	At5g44580	EST	A021851_01	0.95161563	0.20924228	1.6446538	2.0027287	1.6526345	1.39357	0.19283624		1.7309469		2.713644	3.3027701	2.6028621			0.93133026		2.48598	1.309074152	1.98504931	2.00672412	1.678062655	2.070853081	0.575063439	--	--	--	Y	--	--	--	--	--	--	--
16608	At5g54145	expressed protein	A005691_01	1.6511863	1.6647625	1.5353338	1.5426769	1.7681929	1.5930377	1.6331731	1.8019176	1.7888691	2.127253	2.3377514	2.3830066	0.6679362	0.6801172	1.0751581	1.1760943	2.263877	2.5038462	1.625865017	2.011995133	1.394504833	1.677454994	--	--	--	--	--	--	--	--	--	--	--	--	--
19923	At5g65690	Arabidopsis thaliana DNA chromosome 5, BAC clone F6H11 (ESSAII project)	A016882_01	0.765534	0.5068844	2.0930924	1.9884683	2.3044555	1.4858618	3.2581654	3.1917987	1.0181904		2.3354893	2.7390082	1.348595	1.1078054	0.43203208	0.58048415	1.7152369	1.6401377	1.5240494	2.5085304	1.137381872	1.677131743	--	--	--	--	--	--	--	--	--	--	--	--	--
16274	At1g22700	tetratricopeptide repeat (TPR)-containing protein	A001184_01			-0.2326282		-0.039801016			1.626755			0.8044297	2.5799387	2.5152123	2.7624495	0.6809342			4.3883457	-0.136214608	1.670374467	2.586735425	1.676181765	0.232822442	0.314008494	--	--	--	--	--	--	--	--	--	--	--
10561	At5g39980	pentatricopeptide (PPR) repeat-containing protein	A015684_01	0.70210177	0.618003	0.37889066	1.5060192	0.8675282	1.1852347		2.2812436	1.5618627	1.6080124	2.5191703	2.119395	2.2012637	2.0841296			2.5556276	2.9214947	0.876296255	2.0179368	2.4406289	1.673998475	0.012361726	-0.40701324	--	--	--	--	--	--	--	--	--	--	--
2210	At4g27830	glycosyl hydrolase family 1	A025922_01	0.71897113		1.0710778	0.41075462	0.9927025	0.4005725	1.6867551	2.0055149	2.406735	1.7072546	2.3612797	2.2291427	2.5692346	2.0493035	1.6807249	1.1492078	2.886002	2.1323879	0.71881571	2.066113667	2.077810117	1.673977721	1.458289267	1.616292398	3.234375	1.71875	--	--	Y	Y	Y	--	--	--	--
1922	At4g27820	Arabidopsis thaliana DNA chromosome 4, BAC clone T27E11, partial sequence (ESSA project)	A022502_01	0.7992496		0.9645232	0.49663937	0.94166654	0.6128567		2.341334	2.3421507	1.768708	2.2167044	2.118814	2.1991906	2.1300771	1.6482786	1.1865622	2.6659591	2.3316832	0.762987082	2.15754222	2.026958467	1.672774832	0.445178698	0.94007669	1.541666667	1	--	--	--	Y	Y	--	--	--	--
26862	At5g02500	heat shock protein hsc70-1 (hsp70-1) (hsc70.1)	A017041_01	1.496142	1.2826015	1.2042334	0.7746669	0.9349625	0.37522045	2.3955472	2.6823509	1.9506015	1.682606	2.3365178	2.3479815	2.0972345	1.5712963	1.4378273	1.0569875	2.3995833	2.0813425	1.011304458	2.232600817	1.774045233	1.672650169	-0.517783223	-0.151593354	--	--	--	--	--	--	--	--	--	--	--
20956	At1g73530	RNA recognition motif (RRM)-containing protein	A002644_01	0.35622963	0.42605394	1.473449	1.9211612	2.1538837			1.0339388	2.4815037	2.9055855		0.1412724	2.2679465	2.4694624			2.4385233		1.266155494	1.6405751	2.3919774	1.672417506	2.167844359	1.246478106	--	--	--	Y	Y	--	--	--	--	--	--
1746	At5g47390	Myb-related transcription activator-like	A021030_01			1.3852651	2.1370003	2.035082	2.1327896			1.2463452	1.5213947	1.9376357	2.611194	1.7664723	1.5535021		0.5737958		1.1251608	1.92253425	1.8291424	1.25473275	1.668803133	2.170901018	1.159685926	--	--	--	Y	Y	--	--	--	--	--	--
25354	At1g02610	Arabidopsis thaliana chromosome I BAC T14P4 genomic sequence	A000410_01	1.3629836	1.6014555	2.7004175	2.5782702	1.812048	1.941008		2.2212813	0.8356898	1.1797322	1.4852141	1.8315917	2.0092235	1.9459952	0.9661844	1.1871432	1.4364059	1.2615118	1.9993638	1.51070182	1.467744	1.668009171	--	--	1.418181818	0.872727273	--	--	--	Y	--	--	--	--	--
22594	At2g26190	expressed protein	A008022_01	2.3280509	2.1414561	2.4250236	2.3003106	2.9272244	1.886696	2.746829	2.105989	1.6848415	1.324328	1.5049732	1.1518718	0.95684767	0.7592865	0.7203902	0.27952954	1.7566974	1.0141369	2.3347936	1.75313875	0.914481368	1.667471239	3.16762276	1.443855737	0.373401535	0.680306905	--	Y	Y	--	--	--	--	--	--
9145	At1g02850	Arabidopsis thaliana chromosome I BAC F22D16 genomic sequence	A002126_01	0.8021961		0.42114207	0.7255949	1.1587682	0.78674126	2.3546655	1.7007675	2.7477174	0.75821775	2.225919	2.1828792	2.282513	1.0713764	2.10817	1.4603896	2.3155315	3.2207804	0.778888506	1.995027725	2.07646015	1.666080575	1.459859412	1.540545822	--	--	--	--	Y	--	--	--	--	--	--
16038	At1g77990	sulfate transporter -related	A025913_01			0.80147195	1.9230452	1.2828401	2.0606828				2.252216	0.55557704	1.3361413	1.2308697	2.5442727		2.153161	1.0931652	2.7556016	1.517010013	1.381311447	1.95541404	1.665753716	-0.525072463	-0.584182017	--	--	--	--	--	--	--	--	--	--	--
20600	At3g57470	Arabidopsis thaliana DNA chromosome 3, BAC clone T8H10	A024832_01	0.81961155		1.2691306	0.95321035	2.007961	1.2717514		1.7293599	2.2675977		1.8150432	1.7879163	1.5122889	1.6765053			2.2215621	2.310503	1.26433298	1.899979275	1.930214825	1.664803177	0.108524559	-0.920858437	--	--	--	--	--	--	--	--	--	--	--
18325	At1g34310	auxin response factor 1 -related	A025331_01			1.3362592	0.76256055	1.2346028	0.9573942					2.2134755	2.236671	1.5596992	1.7056131			2.117226	2.519987	1.072704188	2.22507325	1.975631325	1.664348855	0.441236838	0.267762911	--	--	--	--	--	--	--	--	--	--	--
6280	At5g53830	expressed protein	A019646_01	1.761407	0.52956367	3.1149855	2.581999	3.322579	2.8363206					0.24713002	0.7448635	-0.16677499						2.357809128	0.49599676	-0.16677499	1.6635637	2.663977469	1.345941992	--	--	--	Y	--	--	--	--	--	--	--
18563	At1g74450	expressed protein	A001765_01	1.8198533	0.7152287	1.5371817		2.6483006	1.774188	1.2153647	1.5601614	2.700406			1.8718722	0.5828622	0.6967136	1.3719834	1.7552073	2.6983707	1.9684134	1.69895046	1.836951075	1.512258433	1.661073813	3.803577302	1.757210712	--	--	--	Y	Y	--	--	--	--	--	--
9431	At1g67070	phosphomannose isomerase -related	A003186_01	-0.38365442		1.4096955		1.0776639	0.8927722		2.0680583	2.3166926	2.5401354	2.6653807		2.0955637	1.770377	1.6696131		1.6201589	1.8323469	0.749119295	2.39756675	1.79761192	1.659600291	2.050528371	2.578403119	--	--	--	--	Y	--	--	--	--	--	--
6889	At5g48620	disease resistance protein (CC-NBS-LRR class), putative	A025825_01	0.7600848	0.80140704	0.9646392	1.3848262	0.8782431	1.113743	1.7324566	1.7216747	1.8055265		2.3434422	2.8415732	2.2959847	2.1559162	0.4782723	1.2516352	2.638381	3.0337985	0.98382389	2.08893464	1.97566465	1.658917908	--	--	--	--	--	--	--	--	--	--	--	--	--
21391	At2g15280	expressed protein	A007186_01	0.11978685	0.10648658	0.5771244	1.0978465	1.217145	1.9259117	0.8973807	1.168719	1.3636197	2.091029	2.6480427	2.5745265	1.8885481	2.6076052	2.648354	2.414748	1.9780692	2.4985666	0.840716838	1.790552933	2.339315183	1.656861652	-1.091083539	-0.740858797	--	--	--	--	--	--	--	--	--	--	--
13677	At3g09410	pectinacetylesterase family	A025700_01	0.8497242		1.3696611	0.22066468					3.3854392	-0.54073536	1.5526062	1.1477736	2.9321487	1.660877	2.7749023	0.6182227	3.2271695	2.3296099	0.813349993	1.38627091	2.257155017	1.656004902	4.989261382	3.366251901	--	--	--	--	Y	--	--	--	--	--	--
16931	At3g01830	calmodulin-related protein, putative	A009841_01	2.494783		1.6622572	2.2620864	4.190691	1.6006743					0.8168318	1.1366043	0.06486823	0.32487	0.655515	0.96843106	3.0404804	2.3029122	2.44209838	0.97671805	1.226179482	1.655461915	8.081719176	4.380008383	--	--	--	Y	--	--	--	--	--	--	--
1764	At5g39580	peroxidase, putative	A005758_01	1.6947147	1.6906196	2.731801	3.3398297	2.3787255	2.2454498	1.1189156	0.88787806	1.2114497		1.4565581	1.8795723	0.15982485			0.6989274			2.346856717	1.310874752	0.429376125	1.653405101	5.289728868	3.485464559	0.320652174	1.461956522	--	Y	Y	--	Y	--	--	--	--
23397	At1g58260	cytochrome P450 family	A004287_01	0.8392405		1.6347278	1.020371	2.1614504	0.8825615	1.7376779	1.8592179	1.9384426	1.419439	0.55229574	1.5096054	2.3658013	1.6961867	1.49858	1.2743481	3.0287545	2.6844854	1.30767024	1.502779757	2.091359333	1.653128573	-0.047648678	0.079117238	--	--	--	--	--	--	--	--	--	--	--
20449	At2g25240	serpin, putative	A023614_01	1.6370907	1.3791578	1.7417296	1.081422	2.0103981	2.1033258		1.6854752	1.9626988	0.9991564	1.8410182	1.8123263	1.9479812	1.6083611	1.3575983	1.380408	1.9064727	1.6334755	1.658854	1.66013498	1.639049467	1.652240924	-1.893433072	1.606546338	--	--	--	--	Y	--	--	--	--	--	--
14100	At1g70800	hypothetical protein	A002942_01	0.5059684		0.6714834	0.9319258	1.6659048	1.511682		1.2076573	1.7834193		1.6843871		2.5162418	2.3286142	0.77084273	1.1317639	2.9993136	3.3909466	1.05739288	1.5584879	2.189620472	1.650010781	--	--	--	--	--	--	--	--	--	--	--	--	--
26553	At4g33280	transcriptional factor B3 family	A013698_01	-0.005683512		1.5702147		2.1443503	0.5250795				2.3234487	2.3920174		2.1581943	0.6578079				3.07597	1.058490247	2.35773305	1.963990733	1.649044365	2.201793018	2.758489488	--	--	--	Y	Y	--	--	--	--	--	--
17010	At3g21520	expressed protein	A011052_01	-0.7238195		-0.13305146	0.12526667	1.1902868			2.6979346					3.2825906	3.014164	1.6152208		2.7736886	2.645914	0.114670628	2.6979346	2.6663156	1.648819511	4.550309528	3.049497818	--	--	--	--	Y	--	--	--	--	--	--
15397	At5g59550	expressed protein	A018432_01	1.6454005		2.009881	1.9767511	3.1973493	2.4330406	2.0839515	2.219177	1.3331436			1.1186655	0.6441343	0.6554498	0.5217352	0.7322881	2.1849082	1.9243549	2.2524845	1.6887344	1.110478417	1.645348707	4.065586218	2.386889691	--	--	--	Y	Y	--	--	--	--	--	--
2565	At1g16640	transcriptional factor B3 family	A003057_01			1.0637851	1.3172688	2.2419734	2.1828718	1.322426			1.9306076	1.3518305	1.5679098	1.7564253					1.7144697	1.701474775	1.543193475	1.7354475	1.6449568	1.087405831	-0.461013178	--	--	--	Y	--	--	--	--	--	--	--
5247	At2g43330	sugar transporter family	A007379_01	1.0378029	1.435462	1.5424426	1.7615246	1.9047929	2.281668	1.6082885	1.5459206	1.252869		2.153871	2.311828	2.299499	1.4563214	0.3013833	0.91618943	1.5868584	2.5644822	1.6606155	1.77455542	1.520788955	1.644776696	1.180358932	1.204205329	1.5	1.375	--	Y	Y	Y	Y	--	--	--	--
17060	At3g28925	Arabidopsis thaliana genomic DNA, chromosome 3, TAC clone:K5K13	A011112_01	0.322759	-0.23275551	-0.09505618	0.16707416	0.3986375	0.6416997	1.6058937	1.9239188	2.2386074		1.9744579	1.9091735	3.075179	3.0666509	2.236478	1.9535557	3.4681466	3.291799	0.200393112	1.93041026	2.848634867	1.643895245	--	--	--	--	--	--	--	--	--	--	--	--	--
18590	At1g66070	expressed protein	A001652_01	0.5795263	-0.4476346	0.8178409	1.0003357	0.9492712	0.5645555	1.7813625	2.054242	1.6970316		2.5542135	2.5714302	1.8524007	1.8582964	2.3259542	2.1934087	2.833584	2.73463	0.577315833	2.13165596	2.299712333	1.642379341	0.736070661	0.828846136	--	--	--	--	--	--	--	--	--	--	--
1429	At5g62040	Fdr1 Cen - like protein	A016167_01				1.5915221		1.474464	-0.411526	2.107594			2.2023134	3.0259461	1.4386615					1.7000134	1.53299305	1.731081875	1.56933745	1.641123563	1.320993587	2.360755308	--	--	--	Y	Y	--	--	--	--	--	--
16909	At3g21630	protein kinase family	A009502_01	1.1243799	1.3555309	2.023549	1.7784034	1.8751488	1.770888	1.2584977	1.4402375	1.9363852		1.5988661	1.5113578	1.6438364	1.5773674	1.3496246		2.188862	1.8248957	1.65465	1.54906886	1.71691722	1.6411144	2.597650016	1.401794343	--	--	--	Y	Y	--	--	--	--	--	--
20193	At3g20330	aspartate carbamoyltransferase precursor (aspartate transcarbamylase)	A020717_01			1.1963239	1.1526529	0.71415496			0.8751656	1.7437109		1.5155499	2.0834978	1.8123251	1.8594359	1.7073998		2.124182	2.8793662	1.02104392	1.55448105	2.0765418	1.63864708	0.123924273	0.299058904	--	--	--	--	--	--	--	--	--	--	--
116	At1g27760	expressed protein	A002078_01			1.4627205	1.5187691	1.941533	2.0140245	1.0703572	1.2963821	0.8940851	1.6694372	2.4186559	2.022709	1.663351	1.8637227	0.7183119	0.9930438		3.0301077	1.734261775	1.56193775	1.65370742	1.638480713	1.633024803	1.163211207	--	--	--	Y	Y	--	--	--	--	--	--
24428	At5g03700	S-receptor kinase - like protein	A016608_01			2.3033087	2.7333364	2.205056	1.8542882		1.7329476	1.4444454	1.5342981	1.9351785	1.9926337	0.6731897			1.0568619	0.9603534	0.8661496	2.273997325	1.72790066	0.88913865	1.637849785	1.704482422	1.202460541	--	--	--	Y	Y	--	--	--	--	--	--
18852	At1g70940	auxin transport protein, putative (PIN3)	A019797_01	1.2974082	1.5709143	1.3620733	1.1562455	1.7043384	1.7634227	1.9444313	1.7877105	2.0587761	2.0804982	2.1536336	1.8859028	1.3709532	1.4930865	1.4570923	1.4946814	1.6254286	1.2596192	1.475733733	1.98515875	1.450143533	1.637012006	1.435076958	0.607753867	1.677419355	1.651612903	--	Y	--	Y	Y	--	--	--	--
20848	At1g61100	disease resistance protein (TIR class), putative	A001593_01	1.1235316	1.6503305	1.7227414	1.6041483	1.1288565	0.98435915	1.719902	2.0352528	1.2164071	1.7238748	2.1257215	1.6140019	1.8023937	1.6182841	1.9258654	1.6846614	2.043717	1.7106334	1.368994575	1.73919335	1.7975925	1.635260142	1.057177529	0.888402833	0.685714286	1.057142857	--	Y	--	--	Y	--	--	--	--
1372	At5g63330	DNA-binding protein family	A021920_01			1.1002896	0.8454698	1.1551809	0.85756475					1.7072012	2.1011908	2.2184498	2.5435882		1.1329753		2.6840057	0.989626263	1.904196	2.14475475	1.634591605	1.480137143	1.983531486	--	--	--	--	Y	--	--	--	--	--	--
27603	At4g16860	disease resistance protein (TIR-NBS-LRR class), putative	A025858_01			1.3488675	1.2208363	1.5086321	2.3277886							1.8497002	1.544732					1.601531125	#DIV/0!	1.6972161	1.633426117	-0.964677981	-1.117841577	--	--	--	--	--	--	--	--	--	--	--
23328	At1g55240	expressed protein	A003314_01	1.8076332		2.623062	2.7805016	2.728138	2.4268532		1.7117053	1.8953509	1.5339845	1.2251617	1.486803	1.4264321	1.3581785	0.88986266	0.6160863	0.7386505	0.8835133	2.4732376	1.57060108	0.985453893	1.633244798	2.943515049	3.401674728	--	--	--	Y	Y	--	--	--	--	--	--
26200	At3g04710	ankyrin-related protein	A009869_01	0.75975627	0.68767554	1.322201	1.3489745	1.1085532	0.626171	1.8230199	1.7208791	1.5090317	1.4052665	2.321016	2.3816242	1.7591205	1.727326	1.6558484	1.4769756	2.6904304	3.0673964	0.975555252	1.860139567	2.06284955	1.632848123	0.270616272	-0.132209178	--	--	--	--	--	--	--	--	--	--	--
18768	At1g01660	hypothetical protein	A004443_01	-0.001352159				0.88345546		1.1689217	0.7751743	1.5067056				1.1716342	2.0702078			3.383165	3.7308936	0.441051651	1.1502672	2.58897515	1.6320895	0.412206433	0.410989216	--	--	--	--	--	--	--	--	--	--	--
12582	At3g55430	glycosyl hydrolase family 17 (beta-1,3-glucanase)	A012567_01	1.3582462	1.8011694	1.412247	1.7853216	2.3045487	1.4600557	1.019101	2.1284027	1.444937	1.773203	1.6634235	1.1275178	1.6308023	1.49301	0.83704674	1.1769142	2.3424478	2.6122682	1.686931433	1.5260975	1.68208154	1.631703491	2.252446502	1.593795782	--	--	--	Y	Y	--	--	--	--	--	--
27152	At3g19010	flavonol synthase family	A020509_01	1.389699	1.7014382	2.2714787	1.4517895	2.2919724	1.7562083	2.1743312	1.8135357	1.7177402	1.3570744	2.126472	1.5869968	2.2903905	1.6045793	1.2305995	0.5879044	2.168888	-0.1936442	1.810431017	1.79602505	1.281452917	1.629302994	2.086110115	1.407828538	--	--	--	Y	Y	--	--	--	--	--	--
26450	At3g21700	SGP1 monomeric G-protein -related	A012582_01			1.3107681	1.7782004	2.1251798	1.3008933													1.6287604	#DIV/0!	#DIV/0!	1.6287604	1.495992859	0.550197927	--	--	--	Y	--	--	--	--	--	--	--
20914	At1g55520	transcription initiation factor TFIID-2	A001848_01	0.63800496		0.4679933	1.0845739	0.8365413	1.1898366	2.127581	2.2248719	1.2371913	1.9271203	2.278865	2.39233	1.8381095	2.358405	0.27795663	1.7586677	2.3874047	2.6096904	0.843390012	2.031326583	1.871705655	1.625596676	1.072567716	0.298779658	--	--	--	--	--	--	--	--	--	--	--
23705	At2g21150	XAP-5 protein [Homo sapiens] -related	A007808_01	0.8226528	1.2029889	1.0252619	1.4001449	1.2036577	1.3855146	1.7086548	1.4902686	1.5749441	1.2836784	2.1559892	2.3165152	2.2430925	2.05408	1.3484125	0.94485146	2.581839	2.5077004	1.173370133	1.755008383	1.946662643	1.62501372	0.242671649	-0.078738003	--	--	--	--	--	--	--	--	--	--	--
648	At2g42440	lateral organ boundaries (LOB) domain family	A007784_01	1.3037292	1.0934491	1.5300109	2.6805763	2.9600036	2.898753	-0.02952666	1.191426		1.9065349		1.5779196	0.8433754	1.5824686				1.5663313	2.077753683	1.16158846	1.3307251	1.62346548	1.414729016	0.603025746	--	--	--	Y	--	--	--	--	--	--	--
6620	At2g31010	protein kinase family	A023416_01	0.6003365		1.1535976	0.89480406	1.3844925	1.1596535	1.9262743	0.81149876	2.2361953		2.6959016	2.4845412	2.2980082	1.811384	1.4318074	0.7737361	1.8880346	2.4041262	1.038576832	2.030882232	1.767849417	1.622149489	1.871082007	-0.064479524	--	--	--	Y	--	--	--	--	--	--	--
1387	At5g01370	hypothetical protein	A016589_01			1.86584	2.1252694	1.7371376	1.1089941					1.4519151		1.5931288			1.2717323		1.8204931	1.709310275	1.4519151	1.561784733	1.6218138	0.728572442	-0.121380573	--	--	--	--	--	--	--	--	--	--	--
2586	At1g30755	expressed protein	A003386_01	0.8005748	0.2002627	2.4254296	1.6210922	2.0455253	1.5465337	1.5485559	1.8688809	2.2353933	1.438626	2.0781918	2.031309	1.762358	1.2509277	1.3919922	1.138318	1.6993811	2.072388	1.43990305	1.86682615	1.552560833	1.619763344	--	--	--	--	--	--	--	--	--	--	--	--	--
12643	At4g25030	expressed protein	A012989_01	0.84885883	0.4434873	0.990453		1.2557161	1.2762623	1.9418709	1.627986	1.7806463			1.8341345	1.7711214	2.073335		1.1610916	2.7172158	2.9369426	0.962955506	1.796159425	2.13194128	1.618508688	2.167051002	1.966520267	--	--	--	--	Y	--	--	--	--	--	--
9070	At3g62740	Arabidopsis thaliana putative beta-glucosidase (F26K9_170/AT3g62740) mRNA, complete cds	A025725_01				1.0809096	1.1936655		1.5939336	1.7755268	3.1002505		1.7935922	1.243264	0.9947467			1.7764149			1.13728755	1.90131342	1.3855808	1.616922644	1.437943445	2.067565477	--	--	--	Y	Y	--	--	--	--	--	--
26241	At3g55370	Dof zinc finger protein	A010931_01			1.7421862	1.6804744	1.7852672	1.2349397	1.1300899	1.0235081		1.6378756	1.7909344	2.0086348	1.3712656	1.525135		1.1250869	2.469676	2.0744553	1.610716875	1.51820856	1.71312376	1.614252079	1.48251885	1.204100994	--	--	--	Y	Y	--	--	--	--	--	--
14510	At2g21120	expressed protein	A008481_01	1.2160923	1.2615402	1.9624426	2.2539682	2.2023687	2.3550022			1.3697174	1.8268334	1.7409906	1.7042748	1.0952688	1.3589168	0.20753197	0.4141843	2.3095386	2.5472536	1.8752357	1.66045405	1.322115678	1.614120279	2.904015791	1.347250233	--	--	--	Y	Y	--	--	--	--	--	--
6514	At1g02880	thiamin pyrophosphokinase -related	A021848_01	1.3522558	0.97569424	2.4962335	2.4936066	2.6062033	2.4821458	0.9545413	0.95665604	2.2210338		2.1349638	2.290664	1.1224734	1.1317022	0.90034825	0.6941931	0.93337226	1.6654029	2.067689873	1.711571788	1.074582018	1.612440605	--	--	--	--	--	--	--	--	--	--	--	--	--
7890	At3g11720	expressed protein	A012194_01	1.2545186		1.0584604	1.2185941	1.2218026	1.3619418		1.6726972	1.3766328		1.8972925	1.9169698	2.3076355	1.9969598				2.064949	1.2230635	1.715898075	2.123181433	1.612371175	--	--	--	--	--	--	--	--	--	--	--	--	--
8627	At5g62070	expressed protein	A019735_01	1.0086241		1.2335613	0.8257971	1.2921982	1.113616	1.7852622	1.8726223	1.7291303		1.8709495	1.8753407	1.9464188	1.6829097	1.4505968	1.3679606	2.4573395	2.2755027	1.09475934	1.826661	1.863454683	1.611739363	0.961788055	0.812524587	--	--	--	--	--	--	--	--	--	--	--
13318	At5g21060	ESTs, Weakly similar to S46497 aspartate kinase [A.thaliana]	A020939_01	2.2580688	1.8654441	0.625135	1.7056177		1.7222966	1.356914	0.91916996			1.652365		1.412553	1.9741815				2.2295766	1.63531244	1.309482987	1.8721037	1.611029296	-0.941514276	-0.64410976	--	--	--	--	--	--	--	--	--	--	--
5342	At2g03500	myb family transcription factor	A008495_01			1.4936558	2.1628802	1.5886196	1.8379931	0.9793155					2.1592977	0.7669009					1.8975316	1.770787175	1.5693066	1.33221625	1.6107743	0.575577075	0.381778046	--	--	--	--	--	--	--	--	--	--	--
2656	At1g78680	Arabidopsis thaliana gamma-glutamyl hydrolase mRNA, complete cds	A003889_01			0.58925545	0.8705992	1.0161756	1.1508124			1.126692	2.1012604	2.4504678	2.5149899	1.7389964	2.0608594		0.4087883	2.2677548	2.628203	0.906710663	2.048352525	1.82092038	1.609604204	0.361664035	0.69743224	2.130434783	0.591304348	--	--	--	Y	--	--	--	--	--
1461	At5g14370	expressed protein	A017580_01			0.8202759		1.1228583	0.74101883				1.6494117	2.2815115	2.2643137	1.4517448	1.8491904		1.7958162		2.1171205	0.894717677	2.065078967	1.803467975	1.609326183	0.371784269	0.439922625	--	--	--	--	--	--	--	--	--	--	--
14463	At2g43320	expressed protein	A007377_01	1.2292093		1.4581046	1.4246044	2.4174821	1.6968539	1.6222408	1.1480807	2.2122915		2.0116844		1.4911368	1.3383383	0.81781834	0.85649127	2.561874	1.8456357	1.64525086	1.74857435	1.485215735	1.608789741	2.313116688	1.035943155	--	--	--	Y	Y	--	--	--	--	--	--
13058	At5g43170	Cys2/His2-type zinc finger protein 3 (dbj|BAA85109.1)	A017893_01	2.0416439	2.024752	2.2678058	2.1904309	2.436409	2.1030264	1.484818	1.3268342	1.1131226	1.4574419	1.8744237	1.8171128	1.2040225	0.9831449	0.5790538	1.1220068	1.4328035	1.4876046	2.177344667	1.5122922	1.134772683	1.608136517	0.310560783	0.011500673	--	--	--	--	--	--	--	--	--	--	--
4418	At1g52190	peptide transporter -related	A024687_01	0.15186556	0.13547586	0.67443776	1.4206955	1.3888655	0.9649228	0.50764054	1.3924986	2.376577	3.5459404	2.3336375	1.9485613	2.7868571	2.8648732	0.58926415	1.1358039	2.409898	2.3131692	0.789377163	2.01747589	2.016644258	1.607832437	-2.02568933	-1.693007878	--	--	--	--	--	--	--	--	--	--	--
17316	At4g15230	ABC transporter family protein	A014045_01	1.6581242		1.1417855	0.87356204	1.8656403				1.2045887				1.9824299	1.9855741			1.8474789	1.9105213	1.38477801	1.2045887	1.93150105	1.607744993	0.88891576	-0.417357737	--	--	--	--	--	--	--	--	--	--	--
11222	At5g66700	homeodomain protein	A022981_01	1.4012558		2.3735619	1.8188108	1.8119671	1.5606787	1.4038	1.9240532	-0.43785518		2.5926619	2.4193823	1.1484236	1.1211609				1.7592211	1.79325486	1.580408444	1.3429352	1.607470932	2.538057518	-0.242842377	--	--	--	Y	--	--	--	--	--	--	--
9857	At2g44850	hypothetical protein	A007716_01	0.8045174			0.95822126	1.3037066	1.2447842	1.0746677		1.2614971		2.0275493		2.084818				2.1508174	3.144612	1.077807365	1.454571367	2.460082467	1.605519096	1.113131067	0.667223153	--	--	--	Y	--	--	--	--	--	--	--
8327	At5g24320	expressed protein	A016404_01			1.0414823	1.6829265	1.1028984	1.3639197			1.5569283		1.2483943	2.5384183	1.9265866			1.5156187		2.0620673	1.297806725	1.781246967	1.834757533	1.60392404	1.028072848	0.722567559	--	--	--	Y	--	--	--	--	--	--	--
23270	At1g15060	expressed protein	A002874_01	0.6350146		0.9015956	0.5980417	0.59443235	0.8924939	1.3484854	1.4553372	0.67245877	1.466829	2.1670048	1.8287654	2.6187193	2.2808242			3.43653	3.1485531	0.72431563	1.489813428	2.87115665	1.603005688	0.910835999	0.296823974	--	--	--	--	--	--	--	--	--	--	--
26271	At3g15990	sulfate transporter -related	A010700_01	1.5511587		1.7973204		2.370922	2.116667	1.5710166	1.1193419	1.1612563	1.8508441	0.98345065		1.514781			1.7858799		1.3901229	1.959017025	1.33718191	1.5635946	1.601063454	3.008427816	2.31207221	--	--	--	Y	Y	--	--	--	--	--	--
13851	At1g76440	expressed protein	A000246_01	1.2500739		1.6087229	1.586557	1.9394884	1.8946937			1.604971				1.1400238	1.3662584			1.8455805	1.7577977	1.65590718	1.604971	1.5274151	1.59941673	--	--	--	--	--	--	--	--	--	--	--	--	--
9048	At2g04040	MATE efflux protein family	A025488_01	1.0389329		0.15492903	1.3161364	2.9103594	2.0743403			2.3937936		1.5668374	1.4480716	2.1659274	1.2222115				1.2878034	1.498939606	1.802900867	1.558647433	1.598122085	5.004774385	5.408609039	--	--	--	Y	Y	--	--	--	Y	--	--
1003	At3g59380	farnesyltransferase alpha subunit (FTA/protein farnesyltransferase), putative	A012409_01	0.17517428	0.22351846	1.0388899	2.0397613	1.820491	1.6773682	0.63804466		1.0115066	2.0149338	2.5247557	3.0476432	1.5811855	1.6667616	1.2493833	2.2658827		2.59277	1.162533857	1.847376792	1.87119662	1.598004388	-0.581239795	-0.505882823	--	--	--	--	--	--	--	--	--	--	--
9639	At2g20145	disease resistance protein (TIR class), putative	A005181_01			1.0588771	1.2520165	1.3336037	1.0784401					1.6110935		1.366367					3.467469	1.18073435	1.6110935	2.416918	1.595409557	3.34452712	1.276515636	--	--	--	Y	Y	--	--	--	--	--	--
23913	At3g10820	hypothetical protein	A010741_01	1.1880808		1.5959946	1.5449847	2.558003	0.9525682			1.447942	2.1651552	1.3907053	1.5038595	1.3302684	1.848243					1.56792626	1.6269155	1.5892557	1.593254973	--	--	--	--	--	--	--	--	--	--	--	--	--
26169	At3g57460	hypothetical protein	A009518_01			1.4491593	1.3722068	1.8982681	1.2363636		0.703473	1.6018157	2.178842	2.0630214		1.5024703	0.63284606				2.8747368	1.48899945	1.636788025	1.67001772	1.592109369	5.239975869	4.008885147	--	--	--	Y	Y	--	--	--	--	--	--
19479	At3g02880	leucine-rich repeat transmembrane protein kinase, putative	A012031_01	0.9340124			1.4289383	1.2938453	1.0683836	1.516133	1.2472135	1.7313491	1.1730598	1.8913696	1.8083706	1.9970201	1.7382305	1.7375733	1.0759246	2.607692	2.1860988	1.1812949	1.561249267	1.890423217	1.589700906	1.592805472	1.624893711	--	--	--	Y	Y	--	--	--	--	--	--
13100	At5g47640	expressed protein	A018986_01	0.8817961		1.8418748	2.2206206		1.4674622	1.8838863	0.8781567	2.4007125		-0.97588736	2.503682	2.1060107	2.102989	0.577672	1.2246894	2.5464182	2.162541	1.602938425	1.338110028	1.78672005	1.588174943	3.240045581	1.20910551	2.75	1	--	Y	Y	Y	Y	--	--	--	--
118	At1g79430	transfactor -related	A002024_01			1.3573734	1.7834558	2.035321	1.1693803					1.3291764	1.7448971	0.8653068	1.7567054				2.2322545	1.586382625	1.53703675	1.6180889	1.585985633	0.937361279	0.718125515	--	--	--	--	--	--	--	--	--	--	--
27095	At5g47910	respiratory burst oxidase protein D (NADPH oxidase) (RbohD)	A020948_01	1.1846298	0.8424461	1.9174392	1.7846642	2.5484877	2.1377687		1.722901	1.8612237	1.950503	1.5884141	1.4216387	0.6330959	0.6907656	0.5103314	0.4987438	2.1159594	3.5321207	1.73590595	1.7089361	1.330169467	1.584772529	2.615015489	1.509194416	0.978792822	0.652528548	--	Y	Y	--	--	--	--	--	--
13830	At1g49550	hypothetical protein	A000121_01	1.1786335	0.9795071	1.2426848	1.2401674	2.4437299	0.58274454		1.9230844	3.3455732		1.1341316	0.38488674	1.7281313		1.8916228	0.8996405	3.194624		1.277911207	1.696918985	1.92850465	1.583511556	--	--	--	--	--	--	--	--	--	--	--	--	--
7565	At2g36210	auxin-induced (indole-3-acetic acid induced) protein family	A007141_01	1.5154297	2.072116	2.4461377	2.4151876	2.431795	2.5132844	1.0709536	1.0950639	1.3240982	2.1798973	1.5282248	1.3535764	0.80441946	0.94088227	1.2772319	0.6557634	1.4214749	1.4564359	2.232325067	1.425302367	1.092701305	1.583442913	0.904012277	0.161752973	--	--	--	--	--	--	--	--	--	--	--
23250	At1g66160	expressed protein	A003165_01			3.0339608	2.84023	2.6459835	1.7482306							0.21210225	0.39809403	0.82771957	0.95656705			2.567101225	#DIV/0!	0.598620725	1.582860975	3.237204159	2.418778975	--	--	--	Y	--	--	--	--	--	--	--
14109	At1g08650	phosphoenolpyruvate carboxylase kinase, putative	A003244_01	1.4097126	1.3179028	1.9765743	1.1005193	1.7361226	1.3750217	1.421152	1.6119822	2.8987124	2.2049263	1.8124901	2.0948348	1.6273825	1.4509497	1.3801748	0.99210835	1.0624709	1.0157369	1.48597555	2.007349633	1.254803858	1.582709681	1.448230186	0.213482832	2.659340659	0.769230769	--	Y	--	Y	--	--	--	--	--
20880	At1g14890	pectinesterase family	A002258_01	0.030945081	0.556623	0.79759234	1.3941476	0.76005006	0.39394513	2.4364445	1.8423676	0.9877842		1.8298354	2.0223265	1.8887833	1.9895061	1.851177	1.6636763	2.991744	3.4586225	0.655550535	1.82375164	2.307251533	1.582092389	-0.384302711	0.113227003	--	--	--	--	--	--	--	--	--	--	--
14410	At2g23320	WRKY family transcription factor	A007347_01	1.3969684	1.9158381	2.0405855	2.489133	2.3565643	1.5748719	2.4134007	2.4685943	1.2611814	1.7159557	1.3886245	1.3604151	0.5536882	0.8265122	1.2696339	1.0334114	1.2175812	1.1845635	1.962326867	1.768028617	1.014231733	1.581529072	2.632890432	1.872242873	--	--	--	Y	Y	--	--	--	--	--	--
15272	At5g67340	armadillo repeat containing protein	A016889_01			0.98754144	1.0852815	1.4225078	1.1484082			1.352618			1.6275752	1.9189274	1.7433641	1.5072129		2.1918976	2.403104	1.160934735	1.4900966	1.9529012	1.580767104	3.631198422	2.720916692	--	--	--	Y	Y	--	--	--	--	--	--
13089	At5g16720	expressed protein	A018534_01			0.66150403			-0.22908452					2.4493763	0.4582475	2.3290362	2.0552769			2.4894056	2.4267778	0.216209755	1.4538119	2.325124125	1.580067476	-2.074163361	-1.744737993	--	--	--	--	--	--	--	--	--	--	--
5967	At5g40540	protein kinase, putative	A016107_01			1.5035309	1.5457878	2.4330838	1.9842535					1.9866929	1.7072701			1.073254	0.9181754	1.4436132	1.2034446	1.866664	1.8469815	1.1596218	1.57991062	2.063902155	0.564230227	--	--	--	Y	--	--	--	--	--	--	--
7097	At1g14550	anionic peroxidase, putative	A002207_01	0.58713585	1.2289857	-0.8320823	2.7688625	3.0429945	2.9065664		0.65447825			1.4989002		1.2608837	2.2646577	0.80600387	1.2032604		3.1038017	1.617077108	1.076689225	1.727721474	1.576496036	7.625679677	5.59041286	--	--	--	Y	Y	--	--	--	--	--	Y
16032	At1g36070	WD-40 repeat protein family	A025688_01	1.4152534	0.9610293	1.6663343	0.7409334	1.9283531	2.5168164	1.4492539	1.4833109	2.2778773	2.125957	1.4908657	1.786277	1.4859402	0.96541405	0.9112037	0.325892	2.6300056	2.182425	1.538119983	1.768923633	1.416813425	1.574619014	0.123815891	0.132650175	--	--	--	--	--	--	--	--	--	--	--
6136	At5g61960	Meiosis protein mei2-related	A017378_01	1.1488819	1.8788006	0.57395375	1.4580865	0.7818645	2.0448992	1.6976758	2.003943	2.2778022	1.7839907	0.9352308	2.705008	1.3726034	2.040758	1.1294734	1.1890205	1.3606578	1.8676195	1.314414408	1.900608417	1.493355433	1.569459419	0.847725381	0.73248411	--	--	--	--	--	--	--	--	--	--	--
12510	At3g28450	leucine-rich repeat transmembrane protein kinase, putative	A011712_01	1.1078056			2.080926	1.5470662	1.3134706		1.2897476	1.4332973				1.88859	1.0624698			1.9580951	2.0106137	1.5123171	1.36152245	1.72994215	1.56920819	1.339933274	1.094566852	--	--	--	Y	Y	--	--	--	--	--	--
4113	At3g19580	zinc finger protein -related	A020828_01	1.1113044	1.3530533	2.385481	2.796757	2.559307	2.6599233			1.0217347	1.337751	2.3144138	2.068562	0.43722567	0.6247988	0.5157707	1.0928757	1.3150954	1.5058786	2.144304333	1.685615375	0.915274145	1.568745773	4.205342741	3.513755249	--	--	--	Y	Y	--	--	--	--	--	--
11339	At5g38780	methyltransferase-related	A025184_01	1.3343247	1.2035279	0.93604004		0.8011906	0.8350287			1.6039724	2.096543	0.5301666	0.5030784	3.0189261	2.9962447			1.8909357	2.625003	1.022022388	1.1834401	2.632777375	1.567306295	0.369291333	0.94149507	--	--	--	--	--	--	--	--	--	--	--
877	At3g17890	expressed protein	A010740_01			0.5650914		0.77159476	0.46800634		1.726171	1.2428565	1.7601368	2.197293	2.2027037	2.026829	1.892199		0.8751785	1.801683	2.8186123	0.601564167	1.8258322	1.88290036	1.5652581	-1.136661066	-0.22440928	--	--	--	--	--	--	--	--	--	--	--
10251	At3g25710	bHLH protein family	A011659_01	0.37898853		2.0376904	2.2917786	1.7919176	1.9428201			1.5135401		1.8787189	2.2251241	0.7518253		0.56308174			1.8402939	1.688639046	1.872461033	1.051733647	1.565070843	0.806175092	0.418619058	--	--	--	--	--	--	--	--	--	--	--
3912	At5g44780	expressed protein	A018709_01	1.3480374	1.4442555	2.655653	2.446765	3.2276177	1.7855359	1.005579	0.9227248	1.3868002	1.4095166	1.692701	1.5687835	1.893269	0.8450962		0.041467823	1.0918918	1.8211544	2.15131075	1.331017517	1.138575845	1.563932284	0.28323917	-0.382530953	--	--	--	--	--	--	--	--	--	--	--
11973	At1g32920	expressed protein	A005335_01	1.4180235	0.89008	2.0128255	1.8072755	2.1471732	2.3203769	2.1284306	1.454977	1.7637103	1.584648	1.7844452	1.9167274	0.614768	0.7546043	0.76330936	0.42617235	2.1610255	2.198304	1.7659591	1.772156417	1.153030585	1.563715367	3.494423234	2.911748044	--	--	--	Y	Y	--	--	--	--	--	--
17686	At5g65500	protein kinase family	A018646_01	1.4452304	0.3921324	0.42671955		0.7952312		2.0225422	1.2716477	1.2691987				2.1859915	2.0426898			2.8467593	2.4943237	0.764828388	1.521129533	2.392441075	1.562951495	0.372854637	0.258989645	--	--	--	--	--	--	--	--	--	--	--
24385	At5g10100	trehalose-6-phosphate phosphatase, putative	A015681_01			1.0598927		1.6390077			1.0999669	2.6193004	3.0690396	1.4455348	1.2614639	1.149499	1.0219972	1.9447609		1.3248053	1.1193337	1.3494502	1.89906112	1.31207922	1.562883508	1.735124736	-0.458403319	--	--	--	Y	--	--	--	--	--	--	--
1375	At5g13880	expressed protein	A015823_01			2.0611973	2.6342752	2.3059044	1.7898232					0.9413277	0.7899792	0.41191784						2.197800025	0.86565345	0.41191784	1.562060691	2.027797743	2.138889297	--	--	--	Y	--	--	--	--	--	--	--
14622	At3g50570	proline-rich protein family	A009336_01			2.7905045	2.6570857		2.9201307				1.1181835	1.6442801	1.8951265	0.7138388	0.703271	0.5219046	0.6502			2.7892403	1.552530033	0.6473036	1.56145254	0.028113971	0.007908996	--	--	--	--	--	--	--	--	--	--	--
20350	At3g63350	heat shock transcription factor family	A022219_01	0.001198393	-0.5156656	0.44355544	0.25324547	1.5169053	0.7573496	0.43455455	0.80369216	3.0053012	2.0343225	2.546059	2.2962341	2.9790647	2.576104	0.82777184	0.7480282	3.6394298	3.7554448	0.409431434	1.853360585	2.42097389	1.561255303	5.933637685	4.178691668	--	--	--	--	Y	--	--	--	--	--	Y
26026	At2g04350	long-chain-fatty-acid--CoA ligase (acyl-CoA synthetase) family	A008390_01	1.2346389	1.1351303	1.4494429	1.3787289	1.9141586	1.573762		1.437688	2.11415	2.3889713	1.7834159	1.6821859	1.8452138	1.8050891	0.7176736	0.85108936	1.4767612	1.7415675	1.4476436	1.88128222	1.406232427	1.560568662	2.31955668	2.049871152	3.25	1	--	Y	Y	Y	Y	--	--	--	--
11101	At1g65310	xyloglucan endotransglycosylase, putative	A021722_01	1.4031878	1.2510154	2.8860836	3.046904	2.3221896	1.9227983	-0.6657514	-0.12542589	0.16119033		2.008602	1.6245555	1.0482646	1.1003344	1.1354798	2.551055	2.4279377	2.4259672	2.13869645	0.600634108	1.78150645	1.560258114	-0.970124403	-1.323668349	0.448598131	0.448598131	--	--	--	--	--	--	--	--	--
22688	At3g19410	hypothetical protein	A022730_01						0.5861366		0.41409743			0.72680396	1.2808496	2.1653764	1.4594722			2.811901	3.0349572	0.5861366	0.80725033	2.3679267	1.559949299	--	--	--	--	--	--	--	--	--	--	--	--	--
4174	At4g32320	ascorbate peroxidase family	A022306_01		1.0979543	2.0194921	1.9008706	1.6652675	1.5972568						1.6165663	0.9592974					1.6126357	1.65616826	1.6165663	1.28596655	1.558667588	1.448109263	1.032569987	--	--	--	Y	Y	--	--	--	--	--	--
17104	At3g45640	mitogen-activated protein kinase (MAPK), putative (MPK3)	A011854_01	1.9049654	2.1463604	2.4984603	2.4399068	2.6950862	2.907646	0.82365954	0.99873734	1.0551885	1.4171923	2.0612755	1.7787175	0.6585264	0.5253355	0.8237995	0.5544892	1.3274827	1.3886757	2.43207085	1.355795113	0.879718167	1.555861377	3.793596308	1.581613857	--	--	--	Y	Y	--	--	--	--	--	--
17296	At4g02360	expressed protein	A013754_01	1.6672204	0.9086334	1.2130283	1.4753681	1.3931558	-0.6977956		2.5577133	2.022484				1.7649939	2.2106962	1.4565419	1.3885472	2.3044124	2.117017	0.9932684	2.29009865	1.873701433	1.555858307	1.510862254	1.380209797	--	--	--	--	Y	--	--	--	--	--	--
15181	At5g65340	hypothetical protein	A016057_01	0.22921224	-0.19143826	0.36901432		1.4028405			0.6596995	1.6543165				1.9265667	2.6236281			3.6152656	3.2669194	0.4524072	1.157008	2.85809495	1.55560246	--	--	--	--	--	--	--	--	--	--	--	--	--
25322	At5g43660	expressed protein	A026024_01				1.1451296	0.95841694	0.5731435		0.82235146		1.909255	1.1464702	1.3732524	2.449397	1.4262881		1.5582076	2.395849	2.899927	0.892230013	1.312832265	2.14593374	1.554807317	--	--	--	--	--	--	--	--	--	--	--	--	--
3357	At3g53980	protease inhibitor/seed storage/lipid transfer protein (LTP) family	A012462_01	0.90051097	1.2975205	0.33813354	0.31229332	-0.48376086	-0.42933068	1.494649	2.0851276	2.0003617	2.3656154	1.7400321	1.9813421	2.5412598	3.0465307	3.1352272	3.19083	0.7916169	1.6551087	0.322561132	1.944521317	2.393428883	1.553503777	-1.192915461	1.131593978	--	--	--	--	Y	--	--	--	--	--	--
7018	At1g30700	FAD-linked oxidoreductase family	A001554_01	0.5957419	0.46783984	2.303591	1.923569	1.5166848	1.4825773		1.7874177	1.3056934	1.1588627	1.3179725	1.4004891	2.0244489	1.8444984	1.5180573	1.5255147	2.0200245	2.2044077	1.381667307	1.39408708	1.856158583	1.552787691	2.476488527	3.556421089	2.125	0.6484375	--	Y	Y	Y	--	--	--	--	--
4092	At1g61820	ESTs, Highly similar to T02128 beta-glucosidase homolog F8K4.3 - Arabidopsis thaliana [A.thaliana]	A021204_01	0.034959283	0.28543806	1.2621711	1.4008623	0.986	0.91239136	1.9416857	1.9641608	1.5106776	1.8145531	2.4368477	2.6105955	2.0539806	1.3944271	0.79778695	1.0063622	2.4541261	3.0533006	0.813637017	2.046420067	1.793330592	1.551129225	2.519434208	2.311440814	--	--	--	--	Y	--	--	--	--	--	--
19438	At3g12680	expressed protein	A012375_01	0.7777276		0.80349034	1.6691391	1.2684639		1.654932	2.193907	1.4724158			1.7814889	1.6329333	1.8936495	0.43144634	1.2328454	2.385629	2.4617596	1.129705235	1.775685925	1.673043857	1.547130556	0.115824779	-0.466970845	--	--	--	--	--	--	--	--	--	--	--
1430	At5g23380	expressed protein	A016191_01	1.0083725	0.4715358	1.5359342	1.5041414	1.3000641	1.2911091	0.98362803	1.3927715	2.036802	2.4576983	2.9005356	2.4000309	1.3337553	1.26933	1.0421627	1.5575845	1.3752301	1.9323988	1.18519285	2.028577722	1.418410233	1.544060268	0.239364197	0.975402201	--	--	--	--	--	--	--	--	--	--	--
9062	At4g04695	Arabidopsis thaliana BAC T19J18	A025345_01	-2.0944877		0.73155564	0.8726059	0.280083	1.1104051			0.4228469	3.629625	2.0886488	2.516754	1.0899866	4.9920087	1.0390925	2.415418	2.2202682	1.8079263	0.180032388	2.164468675	2.260783383	1.541515796	--	--	--	--	--	--	--	--	--	--	--	--	--
25075	At5g02020	expressed protein	A024421_01	1.3039931	0.74042827	1.9180925	2.2068434	1.7241327	0.670346	2.8931777	1.9275372	1.5074964	2.1306207	1.0811229	1.0034597	1.800925	2.0313265	0.30239084	0.3944343	1.8581651	2.2452586	1.427305995	1.757235767	1.438750057	1.541097273	4.023353514	2.744613928	--	--	1.51	Y	Y	--	--	Y	--	--	--
14652	At3g54950	patatin-related	A009687_01	1.0588063		1.8063945	2.2999399	0.53587025	1.2526194		1.652479	1.6691025				1.4870927	1.4722476	1.2860179	1.73644	1.9712337	1.7728691	1.39072607	1.66079075	1.6209835	1.538547142	1.793035157	1.07900894	2.819277108	1.277108434	--	Y	Y	Y	Y	--	--	--	--
6770	At5g06720	peroxidase, putative	A024793_01	1.6820734	0.4266378	1.5711144	1.0424476	2.912302	1.8902546	0.8698892	1.3256685				2.210483	1.0266528					1.9599025	1.587471633	1.468680233	1.49327765	1.5379478	1.781195409	1.573663337	--	--	--	Y	Y	--	--	--	--	--	--
4005	At1g18710	myb-related transcription factor mixta, putative	A019777_01	-0.36202234	-0.9289508	-0.6010592	0.23423564	0.5156479	0.3551486	2.1966364	1.9261961	3.456446	2.9302733	2.725165	3.2871292	1.812644	0.86299145	1.8113437	1.9721644	2.3908894	3.0928853	-0.1311667	2.753641	1.990486375	1.537653558	3.380349149	1.381806962	--	--	--	--	Y	--	--	--	--	--	--
5110	At2g18180	phosphatidylinositol/phophatidylcholine transfer protein -related	A006583_01	-0.018472435	-0.08705376	-0.17245154	0.70842046	1.0497265	1.5668824	1.0893003	1.4988798	2.3529625	1.0601414	3.0383744	3.3494933	2.944831	0.8771719	1.5296731	1.3568599	1.6980718	3.8253596	0.507841938	2.064858617	2.038661217	1.53712059	5.87050808	6.074377384	--	--	--	--	Y	--	--	--	--	--	Y
1263	At4g00850	SSXT protein family	A014968_01	0.9201932		0.73538744		1.7944682	1.1433495	0.8632969	1.4684743	1.8683398		2.0801177	1.9487	2.0726008	1.7849385				1.7601081	1.148349585	1.64578574	1.872549133	1.536664537	2.322400098	0.711081128	--	--	--	Y	--	--	--	--	--	--	--
14248	At5g09590	heat shock protein mtHsc70-2 (Hsc70-5)	A005204_01	0.772899	0.18873174	1.0328892	1.2454348	1.04757	0.5524641	1.8739082	1.8315575	1.8520027	1.0396507	0.3235643	0.6894099	2.0770774	2.2367525	2.1339793	2.1076088	3.1345513	3.5130835	0.806664807	1.268348883	2.533842133	1.536285274	0.236147321	0.767376385	--	--	--	--	--	--	--	--	--	--	--
10866	At2g44940	AP2 domain transcription factor TINY, putative	A019888_01	1.9822614	0.91924536	2.8349366	1.562103	2.958001	2.0159934	1.5876856	1.4421018	3.1775143	0.5562753	1.4890581	0.55039936	1.5275332	0.5134651	1.6431761	-0.08354564	1.8924987	1.0816572	2.04542346	1.46717241	1.095797443	1.536131104	1.313663989	-0.343387454	4.523076923	1.107692308	--	Y	--	Y	Y	--	--	--	--
11025	At2g40000	nematode-resistance protein -related	A020731_01	1.7105385	1.6311678	2.6625004	2.7785099	2.4205408	2.4052627	2.6425934	2.5271235	0.896057	0.7502965	2.0214076	2.0571842	0.003287998	0.002029687	0.09373493	0.056821916	1.5286546	1.4598447	2.268086683	1.815777033	0.524062305	1.535975341	3.71981738	3.480613013	1.343984962	0.723684211	--	Y	Y	Y	--	--	--	--	--
10813	At5g67080	protein kinase family	A018350_01	1.6749727		1.2512337	0.9040124	2.8235111	2.209115							0.35060957						1.77256898	#DIV/0!	0.35060957	1.535575745	4.170197574	1.811736985	--	--	--	Y	--	--	--	--	--	--	--
26577	At4g01700	glycosyl hydrolase family 19 (chitinase)	A013983_01	1.3188101	1.0126696	1.894836	1.8020347	2.2726197	1.8782704	0.31775486	0.4081785	1.3195729	1.5022851	1.7012023	1.6130686	2.0061705	1.8528825	0.8485277	0.6557771	2.5535955	2.6454513	1.696540083	1.143677043	1.760400767	1.533539298	1.631904708	0.359323206	0.390804598	0.429118774	--	Y	--	--	--	--	--	--	--
12987	At5g54590	protein kinase family	A017062_01			1.4362332	1.6206169	1.7558737	1.6954455		0.74117666			1.8016632	1.6679426					1.5197146	1.5565999	1.627042325	1.403594153	1.53815725	1.532807362	0.58098439	-0.087530101	--	--	--	--	--	--	--	--	--	--	--
24223	At4g14370	disease resistance protein (TIR-NBS-LRR class), putative	A013538_01	0.1504235	-0.21993168	2.2975953	1.6859978	1.1980243	0.33917734	1.103382	0.26706854	2.7710388	2.1539953	2.2176526	2.188944	1.4067656	0.76342887	1.2227838	1.8914006	3.3620365	2.7819846	0.90854776	1.783680207	1.904733328	1.532320432	7.168843197	7.02379326	--	--	--	--	Y	--	--	--	--	--	--
14081	At1g26500	pentatricopeptide (PPR) repeat-containing protein	A003155_01	1.0185934		1.394306	1.253562	-0.35070148	1.0117266		1.1488262		1.2806668	2.1940532	1.7964721	2.258975	2.0347395	0.8954664	1.1955527	2.8012493	3.0452847	0.865497304	1.605004575	2.0385446	1.531918161	0.058552652	-0.092216601	--	--	--	--	--	--	--	--	--	--	--
16385	At1g17620	expressed protein	A003060_01	1.0277412	0.8106681	1.5230075	1.5774451	1.1365238	0.852485	1.5014622	1.9531461	1.1818494	0.8916787	1.945086	1.6821547	1.5694687	1.6526896	1.452954	1.546968	2.6590092	2.5800133	1.154645117	1.525896183	1.9101838	1.5302417	1.742135998	0.474139371	--	--	--	Y	--	--	--	--	--	--	--
1982	At5g60170	RNA recognition motif (RRM)-containing protein	A020841_01			1.4694476	1.4883038	1.5754182	1.4945207					1.9652919	1.9543378	1.5106959			0.44352534		1.8384894	1.506922575	1.95981485	1.26423688	1.526670071	1.197170774	0.322571296	--	--	--	Y	--	--	--	--	--	--	--
26795	At5g57980	eukaryotic rpb5 RNA polymerase subunit family	A017154_01			0.2881026	0.94432217	0.14499596			1.5538796	0.75556195	1.7240632	1.3077481	1.8979231	1.6507992	2.3584685		1.9302061	2.0690038	3.1926289	0.459140243	1.44783519	2.2402213	1.524438706	-1.278199127	-0.081306409	--	--	--	--	--	--	--	--	--	--	--
15681	At5g03630	monodehydroascorbate reductase, putative	A021810_01		0.9721669	2.5460742	0.5305687	2.2467551	0.5871315	2.0618927	1.0456294	2.1087842	0.262556	2.197529	1.2239434	3.0954375	0.9686936	1.5027751	0.4200314	2.7804768	1.3622845	1.37653928	1.483389117	1.68828315	1.524278235	0.582815548	0.441712185	--	--	--	--	--	--	--	--	--	--	--
18275	At1g14520	Sequence of BAC F14L17 from Arabidopsis thaliana chromosome 1	A025373_01			0.91769665	1.4623744		-0.5469286					0.4937575	1.3833218	3.6541693	2.5811322			3.580966	0.18611106	0.611047483	0.93853965	2.50059464	1.523622257	0.444760147	1.080060916	--	--	--	--	--	--	--	--	--	--	--
14520	At3g26900	shikimate kinase family	A008909_01					-0.13343804			1.5542012	1.2123365			2.5314662	1.1435753	1.4399191			2.0721974	2.3683898	-0.13343804	1.7660013	1.7560204	1.523580933	0.197676483	0.760038282	--	--	--	--	--	--	--	--	--	--	--
1456	At5g53760	seven transmembrane MLO protein family (MLO11)	A017272_01			1.0698718	1.558895	1.9466959	2.098451					1.7861525	1.4921054	1.3499447			1.2839569	1.1211743		1.668478425	1.63912895	1.251691967	1.5230275	1.422034197	-0.441665206	--	--	--	Y	--	--	--	--	--	--	--
20383	At4g16080	hypothetical protein	A022611_01	1.1347462	0.9009945	1.3951619	1.3529906	1.7938911	0.8794149	1.274086	1.6703253	2.0880513	1.0974027	1.1822729	1.1273477	1.7348481	1.8056048	1.2636855	1.4434631	2.6435564	2.5980568	1.242866533	1.406580983	1.914869117	1.521438878	0.512970934	0.030942024	--	--	--	--	--	--	--	--	--	--	--
25415	At1g62710	beta-VPE	A000820_01	0.79648614	0.097892925	0.64235914		1.1382215		2.171852	1.8726141	1.8941048	2.3462658			1.777372	0.56810516	1.0311587	1.3977016	2.6527305	2.8839946	0.668739926	2.071209175	1.718510427	1.519347069	0.896330989	1.07089281	1.773584906	0.905660377	--	--	Y	Y	--	--	--	--	--
660	At2g44970	expressed protein	A007505_01	1.0100045		1.2122384	1.7826421	1.7075901	1.5812376	1.4015697	1.6174749		1.6521995	1.6274716	1.9115593	1.2188289			1.1602402		1.8642677	1.45874254	1.642055	1.4144456	1.519024962	1.743131859	1.158272227	--	--	--	Y	Y	--	--	--	--	--	--
13346	At4g19390	expressed protein	A024114_01	1.0850942	0.001362319	1.1950623		2.17664				2.8551362			1.3969221	2.243605	1.2730334	1.1265296			1.8296113	1.114539705	2.12602915	1.618194825	1.518299642	2.238819918	1.788785381	0.719101124	0.876404494	--	Y	Y	--	--	--	--	--	--
22862	At3g44480	disease resistance protein (TIR-NBS-LRR class), putative	A025057_01			1.1057674	0.97813237	1.166909				1.8606524	1.6413673	1.3573252	1.8118502	1.2378998	1.1893092			2.2641196	2.0861495	1.083602923	1.667798775	1.694369525	1.518134725	1.571839683	0.694575567	--	--	--	Y	--	--	--	--	--	--	--
15798	At4g39580	Kelch repeat containing F-box protein family	A022505_01	1.5914801		2.4609947	2.1301928		1.4669068	1.7043009	1.1247269	1.8223741				1.4925153	1.328139		0.058079444			1.9123936	1.5504673	0.959577915	1.517971004	--	--	--	--	--	--	--	--	--	--	--	--	--
17055	At3g16050	ethylene-inducible protein -related	A010702_01	1.2812209	0.6155658	1.3247175	1.8538435	1.9849757	1.4550736	0.47199526	0.25065753	2.288808		1.1552587	1.3334593	1.530171	1.4829732	1.9665244	1.7447878	2.577175	2.4457211	1.419232833	1.100035758	1.957892083	1.51546637	0.387117154	-0.635748426	1.419928826	1.409252669	--	--	--	Y	Y	--	--	--	--
15876	At5g52300	Arabidopsis thaliana genomic DNA, chromosome 5, TAC clone:K24M7	A024162_01	0.49052408	-0.1638747	0.9669616	1.5912914	-0.44717613	0.37162632	2.4679596	1.9856211	3.4284427	1.3243454	0.92398214	1.9988487	3.0575228	1.8845972	2.0135758	1.4270414	1.9147687	2.016671	0.468225428	2.021533273	2.052362817	1.514040506	1.633336149	5.091045693	6.791666667	1	1.58	--	Y	Y	Y	Y	--	--	--
20295	At5g44580	EST	A021851_01	0.49562413		1.4843514	1.7331716	1.1122878	0.3732702					1.2085787	2.0315835	2.237102	3.1346104	-1.1927105		3.132242	2.4045389	1.039741026	1.6200811	1.94315656	1.512887511	2.070853081	0.575063439	--	--	--	Y	--	--	--	--	--	--	--
18166	At4g30270	xyloglucan endotransglycosylase (meri5B)	A024298_01	1.0736377	1.0317929	0.7301699	0.695727	0.936852	0.49916062	3.2945287	3.2858415	1.4989259	0.68431365	1.7326409	1.377933	1.8328154	1.5049157	0.79261905	0.5217351	2.8762777	2.833136	0.82789002	1.979030608	1.726916492	1.51127904	0.590442973	0.632548532	1.050798258	1.205611998	--	--	--	Y	Y	--	--	--	--
14873	At3g23030	auxin-responsive protein IAA2 (Indoleacetic acid-induced protein 2)	A012370_01	1.7567834		1.8732094	1.9612234	2.3291142	2.2213428		1.769975					1.2813163	1.3100551	0.27964458	0.40069836	1.0550848	1.895915	2.02833464	1.769975	1.037119023	1.511196862	1.984125551	0.546650986	0.917525773	1.597938144	--	Y	--	--	Y	--	--	--	--
19899	At5g01950	leucine-rich repeat transmembrane protein kinase, putative	A016965_01	1.2782419	1.2524955	1.4564248	1.388592	1.5101221	1.850972	1.8455553	1.7129083	1.5635438		1.3940004	1.0279396	1.8704447	1.5954157	0.87696606	1.2414554	1.9589603	1.8577534	1.456141383	1.50878948	1.566832593	1.510693604	2.525515839	0.817728873	--	--	--	Y	--	--	--	--	--	--	--
8494	At5g13550	sulfate transporter	A018933_01	0.5025045		1.5626808	1.6437002	1.9435822	1.432391	1.7525896	1.7992733	1.2641568		0.5901329	1.6444418	2.1939235		0.43504196		2.1305175	2.2536137	1.41697174	1.41011888	1.753274165	1.510610697	1.364950803	0.32609083	1.853932584	0.606741573	--	Y	--	Y	--	--	--	--	--
27385	At1g23340	Genomic sequence for Arabidopsis thaliana BAC F26F24 from chromosome I	A023803_01	0.9186836	1.0585337	2.4676595	1.9022151	2.8820608	1.9501148			1.4603468	1.0449634	1.2899995		1.0015752	0.6326032					1.86321125	1.265103233	0.8170892	1.509886873	0.421979555	-0.601025828	--	--	--	--	--	--	--	--	--	--	--
15393	At5g45530	hypothetical protein	A018438_01			0.7704167	0.52283984		0.327749		0.9091598			0.7483716	0.62249714	3.204444	2.859342			2.8138947	2.3190932	0.54033518	0.760009513	2.799193475	1.509780798	0.330364667	0.276753232	--	--	--	--	--	--	--	--	--	--	--
11053	At1g25180	hypothetical protein	A021710_01	-0.32204342	-0.3502146	0.5309231	0.5869907	0.8934212	0.5438444	1.8994488	1.9051064	1.9313048	1.7225434	2.397785	2.1904807	2.1904604	1.9825027	1.7281104	1.6295878	2.7171533	2.9873583	0.31382023	2.007778183	2.20586215	1.509153521	--	--	--	--	--	--	--	--	--	--	--	--	--
23264	At1g51140	bHLH protein family	A002542_01			1.9157279	1.5800656	0.991792		1.3087978	1.267235		1.7886152	1.5965085		1.4006834	1.5774534			1.5234865	1.6292439	1.495861833	1.490289125	1.5327168	1.5072372	2.40588507	1.862173308	--	--	--	Y	Y	--	--	--	--	--	--
8562	At1g34210	somatic embryogenesis receptor-related kinase	A019794_01	1.0118244		1.7712225	1.4989861	1.7332	1.4555632		1.4678655	1.8168612	1.5135075	1.7611418	1.54305	1.6108695	1.4440705	0.08953647		2.033798	1.8088684	1.49415924	1.6204852	1.397428574	1.504024338	-0.847628217	-1.439149404	0.816326531	0.632653061	--	--	--	--	--	--	--	--	--
8420	At5g17350	expressed protein	A017574_01	1.2788599	0.30301175	1.4175757	1.0205412	2.0346327	1.8202244	0.6011206		1.9720594		2.666736	2.6543353	0.63909423		1.0557624	0.46440116	2.0296488	2.597164	1.312474275	1.973562825	1.357214118	1.503677836	5.717578664	3.284780687	--	--	--	Y	Y	--	--	--	--	--	--
16500	At1g63180	UDP-glucose 4-epimerase (UDP-galactose 4-epimerase) (Galactowaldenase), putative	A004177_01	1.0254071		1.3722377	1.5471542	1.4248792	1.6296928		2.3160992				3.5930603		1.5768541	-0.5889665			1.1384922	1.3998742	2.95457975	0.708793267	1.50349103	0.688173504	3.038792244	--	--	--	--	Y	--	--	--	--	--	--
6277	At4g23980	auxin response transcription factor (ARF9)	A019574_01	0.5722538	1.0172031	0.7582401	1.0040356	0.88249034	0.7533251	1.1909041	1.8690908	1.3322849		2.4317558	2.4627306	2.055691			0.9278187	2.337799	2.9550447	0.831258007	1.85735324	2.06908835	1.503377843	1.015153108	-0.781459783	--	--	--	--	--	--	--	--	--	--	--
10099	At3g28910	myb family transcription factor	A011172_01	1.2121056		1.4380816	1.7691581	2.4039068	2.1950567			1.7526774		2.2917662		0.37892798	0.33955386				1.2241192	1.80366176	2.0222218	0.64753368	1.500535344	2.099547855	-0.754233349	--	--	--	Y	--	--	--	--	--	--	--
27238	At5g41810	expressed protein	A022028_01	1.5461781		1.8799626	2.1087105	1.8109522	1.8489703	0.83932173	0.8741335	2.0035536	1.6098166	1.4416966	2.2273548	1.1518295	1.2817965		0.37703308			1.83895474	1.499312805	0.93688636	1.500093544	2.722737367	0.63065982	--	--	--	Y	--	--	--	--	--	--	--
27442	At5g57710	Arabidopsis thaliana genomic DNA, chromosome 5, P1 clone:MRI1	A024219_01	1.2745525	1.4360844	1.9263217	2.4793556	1.3434764	2.2446156	1.0083848	1.941644	1.0610075	1.6543363	1.1939245	2.0560553	0.6456104	1.8104424	0.27880973	1.8012266	0.8761438	1.9613556	1.7840677	1.485892067	1.228931422	1.499630396	0.5885924	0.799793584	--	--	--	--	--	--	--	--	--	--	--
19902	At5g13810	expressed protein	A016935_01	0.52060944		0.574547	0.633305	0.68705773	0.8722926		1.941165	1.3781776		1.6492517	1.848631	2.1230948	2.1848063	1.1763192	1.4192221	2.5746071	2.9021068	0.657562354	1.704306325	2.063359383	1.499012891	1.238513772	0.745816027	--	--	--	--	--	--	--	--	--	--	--
21435	At2g28890	expressed protein	A008320_01	1.1706231		1.7151592	1.9139928	1.2905532	1.4363983		1.383909	0.9312797	1.440776	1.4214374	1.5517136	1.3238018	1.4994192	1.499547	1.7721041		2.112672	1.50534532	1.34582314	1.64150882	1.497559093	0.092914477	0.412264199	1.065292096	0.694158076	--	--	--	Y	--	--	--	--	--
3775	At5g54100	expressed protein	A017058_01			0.2912109	1.1737031	1.9699684	1.8299689	-0.5385891		1.4443771		1.309561	1.9970229	1.6380972		2.3478003	2.5341895		1.9715046	1.316212825	1.053092975	2.1228979	1.497401233	2.192374763	2.252150367	--	--	--	Y	Y	--	--	--	--	--	--
20412	At5g49300	GATA zinc finger protein	A022938_01	1.6358691		1.2459179	1.6850152	2.4375722	1.9418935		1.3900952	1.1637057		1.369639	1.451421	0.8832938	0.7434135	1.7461025	1.7053231	1.1978602	1.8410267	1.78925358	1.343715225	1.352836633	1.495876573	--	--	--	--	--	--	--	--	--	--	--	--	--
22772	At3g11700	Arabidopsis thaliana chromosome III BAC T19F11 genomic sequence	A024351_01	1.3521789	0.3141773	1.162169	1.0323278	1.3141196	0.93832266	1.7741227	1.3304874	1.6630042	1.8405136	2.2704372	1.8427309	1.8487124	1.4607748	1.1721015	0.92086285	2.478389	2.1925962	1.018882543	1.786882667	1.678906125	1.494890445	1.862036551	0.613873346	--	--	--	Y	--	--	--	--	--	--	--
16920	At3g50970	dehydrin (Xero2)	A009954_01	2.1922703	2.8907356	1.1122426	1.1908664	1.7527176	1.7688488	3.0067742	2.9911165	1.2028024	2.1638143	1.7834388	1.200789	0.9128517	0.76667047	0.33642715	0.35650155	0.47982392	0.74390095	1.817946883	2.058122533	0.599362623	1.49181068	1.540299668	2.794709797	3.452492944	1.234242709	--	Y	Y	Y	Y	--	--	--	--
4151	At1g78380	glutathione transferase, putative	A022045_01	1.394502	0.8477879	1.0293969	1.1169894	1.7953641	1.3598648	2.4083552	1.6862499	1.4031783	1.3723092	2.013831	1.9476668	1.4185967	1.4431638	0.9052084	0.9225452	1.3987652	2.3884192	1.257317517	1.805265067	1.412783083	1.491788556	0.302685695	0.470856177	--	--	--	--	--	--	--	--	--	--	--
19978	At5g45320	hypothetical protein	A018366_01		0.19023733	-0.22575605		0.24657738			1.8727742				0.8429178	1.5209926	3.6199188	0.32907173		2.695459	3.8198411	0.070352887	1.357846	2.397056646	1.491203389	0.933401026	1.392087222	--	--	--	--	Y	--	--	--	--	--	--
6144	At5g11070	expressed protein	A017758_01	1.7929072	1.9216138	1.4861007	1.4872422	2.0001893	2.03548		1.701168			2.3344996	2.414059	-0.14955951	-0.028562134	-0.37990192	-0.031849854	2.1163995	3.6609015	1.787255533	2.149908867	0.864571264	1.490712492	0.849298957	0.766937248	--	--	--	--	--	--	--	--	--	--	--
11837	At1g69920	glutathione transferase, putative	A003708_01	0.113202766		2.1216834	2.5061936	2.345779	2.3023593							-0.44980925						1.877843613	#DIV/0!	-0.44980925	1.489901469	4.866353912	1.42451876	--	--	--	Y	--	--	--	--	--	--	--
1682	At5g22100	Probable RNA 3'-terminal phosphate cyclase-related protein.	A019142_01			1.1959512	1.8883744	1.5096098	1.7256826					1.4538461	1.6274939	1.0149382			1.502001			1.5799045	1.54067	1.2584696	1.48973715	--	--	--	--	--	--	--	--	--	--	--	--	--
6275	At3g19380	expressed protein	A019628_01	1.3860148	0.47861978	2.337692	2.3610291	2.758996	2.0672493	0.2879303		2.2834237		1.163236	1.4748938	0.96788734					0.30508998	1.89826683	1.30237095	0.63648866	1.489338508	3.092956795	0.197359586	--	--	--	Y	--	--	--	--	--	--	--
13948	At1g73540	MutT/nudix family protein	A001410_01	1.740107		2.2193167	2.262723	1.231455	2.1904635		1.7057539	2.0163498		1.4192104	1.7197819	0.010354461	0.25198796	0.35533348	0.61597174	1.99832	2.5876856	1.92881304	1.715274	0.969942207	1.488320963	4.051030777	2.003078253	--	--	--	Y	Y	--	--	--	--	--	--
4209	At5g63330	DNA-binding protein family	A021920_01	0.35244113	0.5300621	0.99003106	0.58506763	1.1808434	1.0870435	0.78287375		1.8781974		2.3077347	2.245358	2.3149278	2.328956	1.4391891	1.0140928	2.2802253	2.459891	0.78758147	1.803540963	1.972880333	1.486058417	1.480137143	1.983531486	--	--	--	--	Y	--	--	--	--	--	--
8261	At5g40390	glycosyl hydrolase family 36	A015584_01			0.9318994	1.52589	2.187728	2.2060845			1.2396275	1.7044951	1.3610386	1.4773684	0.9554445	1.2700596					1.712900475	1.4456324	1.11275205	1.48596356	1.660988899	1.428132455	--	--	--	Y	Y	--	--	--	--	--	--
9304	At1g43560	thioredoxin family	A000657_01	0.83096987		1.4629761	1.6980073	1.8336744	1.5877268		0.8362945	1.2824731		1.693525	2.2436132	1.8420168	2.158995	0.79227877	1.0270672	1.1195592	1.84962	1.482670894	1.51397645	1.464922828	1.483919816	1.72870987	0.225949692	1.935483871	2.161290323	--	Y	--	Y	Y	--	--	--	--
8877	At2g29990	NADH dehydrogenase family	A023421_01			0.93725556	1.0349145	1.3009053	1.1112821	0.66056687		1.4393518		2.4680827	1.9170299	2.1933837				0.3883445	2.869621	1.096089365	1.621257818	1.8171164	1.483703448	2.011859251	1.538547219	--	--	--	Y	Y	--	--	--	--	--	--
18701	At1g76070	expressed protein	A002483_01	0.9788862		1.4097022	1.5811225	1.5277882	1.2423373	2.0797138	2.142055	1.1796889	0.49828157	1.7473152	1.1113826	1.3974196	1.51414	1.0429235	0.979888	2.4789655	2.2762723	1.34796728	1.459739512	1.614934817	1.481640139	4.098793336	2.327567227	--	--	--	Y	Y	--	--	--	--	--	--
6914	At1g52200	expressed protein	A000034_01	0.3654494	1.0442655	1.5234594	1.8468189	1.5162978	1.5632432		1.6381563	1.0562836	1.4254596	1.9380264	1.8255131	1.5863104	1.5486187	1.1646769	1.3169485	1.4558015	2.3526943	1.309922367	1.5766878	1.570841717	1.480471971	1.309667608	1.907404572	--	--	--	Y	Y	--	--	--	--	--	--
3811	At5g14230	ankyrin - like protein	A017551_01			1.6061971	2.0101435	1.442441	1.7085453						1.3247975	0.5975873					1.6667432	1.691831725	1.3247975	1.13216525	1.479493557	0.919063926	0.093336829	--	--	--	--	--	--	--	--	--	--	--
1987	At1g73130	hypothetical protein	A023298_01			0.7629076	0.73215073	-0.24505074	-0.31759545	0.86473215				2.7034194	2.3784623	2.7730002	2.0411224		1.4915283		3.089572	0.233103035	1.982204617	2.348805725	1.479477172	1.105142	0.291470547	--	--	--	--	--	--	--	--	--	--	--
438	At1g26150	protein kinase family	A004696_01	1.0561182	1.3613863	1.675494	1.4335779	1.9662331	1.6247442	0.8999301	1.366696	1.8992468	1.8978921	1.5818809	1.7526993	1.257213	1.2699486		1.144652			1.519592283	1.566390867	1.223937867	1.479180833	-0.367628127	-0.919165266	--	--	--	--	--	--	--	--	--	--	--
12775	At4g26160	thioredoxin family	A014491_01	0.70504194	0.24149066	0.50669616	0.68515587	1.0233022	0.26156297		1.7289617	1.9497058	1.4608333	2.187217		2.2972078	2.147396	1.1525066		3.091179	2.7161884	0.570541633	1.83167945	2.28089556	1.476963027	0.550683532	0.200280897	0.911504425	1.225663717	--	--	--	--	Y	--	--	--	--
6865	At2g26740	epoxide hydrolase (ATsEH)	A025909_01		0.023518844					0.7405574		1.0118177		0.6943188	2.5924997	2.3326313					2.941253	0.023518844	1.2597984	2.63694215	1.476656678	1.03786012	2.275848994	1.642857143	0.571428571	--	--	Y	Y	--	--	--	--	--
10925	At5g57150	bHLH protein family	A019205_01	0.46498764	0.48585632	1.1038024	1.2399274	1.2863451	1.5021319	0.7292091	0.8912689	1.5108986	2.8339763	2.529981	2.3927171	1.981369	2.0953586	0.84489644	0.59281504	2.336146	1.7425429	1.013841793	1.814675167	1.598854663	1.475790541	0.263257563	-0.890090789	--	--	--	--	--	--	--	--	--	--	--
22608	At4g36350	calcineurin-like phosphoesterase family	A022350_01			-0.10670736	1.485407					0.4041732	3.1028872		1.3187937	1.3359336	0.5949278	0.81693083	1.9500942	2.650254	2.6742787	0.68934982	1.608618033	1.670403188	1.475179352	-0.177586564	-0.162476495	--	--	--	--	--	--	--	--	--	--	--
10565	At5g10070	expressed protein	A015678_01	0.8763071	0.920213	1.1458251	1.0488157	1.6620907	1.2771997		1.27468	1.6571366	1.7974023	1.6070404	1.7183372	1.8540115	1.8225172	1.1878232		1.9064914	1.8414046	1.155075217	1.6109193	1.72244958	1.474830981	1.491199191	0.660780954	--	--	--	Y	--	--	--	--	--	--	--
20104	At5g22530	expressed protein	A019643_01	1.4278479		1.3838354	1.4519784	2.4680452	1.8020267							0.59591055	0.54607785			2.1085756		1.70674672	#DIV/0!	1.083521333	1.4730372	5.233103202	2.38239707	--	--	--	Y	--	--	--	--	--	--	--
13016	At5g22690	disease resistance protein (TIR-NBS-LRR class), putative	A016807_01	1.3936902		1.9357506	1.5889541	1.869772								0.5531276						1.697041725	#DIV/0!	0.5531276	1.4682589	4.24942697	2.668974368	--	--	--	Y	--	--	--	--	--	--	--
16691	At2g36480	expressed protein	A006433_01	0.8586868			1.2526736	1.3135921	1.6543841		1.184758	1.1472043		1.2596447		1.7310754	1.5074279	1.1159538	1.4786402	2.187501	2.395338	1.26983415	1.197202333	1.735989383	1.468221531	1.339091991	0.534457737	--	--	--	Y	--	--	--	--	--	--	--
27125	At4g39560	expressed protein	A020152_01			0.8233714	1.8022732	1.3438251	2.0828123							0.64986664					2.1070523	1.5130705	#DIV/0!	1.37845947	1.468200157	1.55073155	0.349735778	--	--	--	Y	--	--	--	--	--	--	--
323	At1g58450	FKBP-type peptidylprolyl isomerase family	A004049_01			1.6640224	1.3461397	1.5115955	1.3945463					1.5490764		1.2273641	1.8492838		1.202788			1.479075975	1.5490764	1.426478633	1.468102025	0.287626289	0.145909177	--	--	--	--	--	--	--	--	--	--	--
351	At1g14130	2-oxoglutarate-dependent dioxygenase, putative	A003960_01			0.7405431	1.2763116	1.2612541	1.6312455					1.4668436	1.7720829	1.3929652	1.547576		1.5686413		2.0015302	1.227338575	1.61946325	1.627678175	1.46589935	1.144042315	0.038856891	--	--	--	Y	--	--	--	--	--	--	--
24661	At5g45110	regulatory protein NPR1-related; transcription factor inhibitor I kappa B-like	A018442_01	1.1178364	1.1601802	1.3033966	0.95076704	2.1368864	1.9602256	1.1318287	1.1097231	1.7395098	1.5545654	2.3534508	2.1911328	0.72179306	1.1718174	1.0000162	0.64132357	2.0610864	2.068201	1.438215373	1.6800351	1.277372938	1.465207804	1.844525537	0.388808606	--	--	--	Y	--	--	--	--	--	--	--
4211	At3g53990	EST, Highly similar to T45939 hypothetical protein F5K20.290 - Arabidopsis thaliana [A.thaliana]	A021868_01	0.17771804	1.0923444	0.6800149	1.4116094	0.8453103	1.4878374	0.7767291	1.9247805	1.2431968	2.3919935	2.3037226	2.5770886	1.3362838	2.2047188	0.5236135	1.0186287	2.156758	2.1839395	0.949139073	1.869585183	1.57065705	1.463127102	0.877694664	0.761722381	--	--	--	--	--	--	--	--	--	--	--
10622	At5g65140	trehalose-6-phosphate phosphatase, putative	A016094_01	1.1797938		0.9142269	1.4842318	1.6513356	2.3288498	1.5966381	1.5474877			1.2533971	1.3868701	0.5117957				1.3998561	2.2863317	1.51168758	1.44609825	1.399327833	1.461734533	2.913258502	-0.128442426	--	--	--	Y	--	--	--	--	--	--	--
6360	At4g37790	Homeobox-leucine zipper protein HAT22 (HD-ZIP protein 22)	A021071_01	2.058702	1.7561545			2.6163864	1.7399648	2.048753	1.5098861	2.3665864	0.98572993	1.6108385		1.6235594	1.552863	0.7275204	-0.09722901	0.85949147	0.56211513	2.042801925	1.704358786	0.871386732	1.461421468	2.447447978	1.837695061	1.163323782	0.951289398	--	Y	Y	Y	--	--	--	--	--
11209	At4g07840	transposon protein -related	A022583_01	2.5769928		2.9692063	1.6773058	3.4183242	2.4064987	1.4595582	1.2716933	2.0513713		1.3274604	0.7743249	0.45770338	-0.53387886	1.2620758	0.091396324	1.5610911	0.579493	2.60966556	1.37688162	0.569646791	1.45941354	0.084141049	-0.424228322	--	--	--	--	--	--	--	--	--	--	--
19018	At2g47260	WRKY family transcription factor	A007346_01	2.2079988	1.990738	2.246982	1.9717181	2.6141484	1.5231755		1.2227486	1.8933749		1.2554817	0.63199073	0.62278235	0.38197273	1.1516161	0.6891703	1.7171898	1.2106003	2.092460133	1.250898983	0.96222193	1.458230519	2.188693908	0.141616964	4.044444444	1.244444444	--	Y	--	Y	Y	--	--	--	--
18130	At5g44600	hypothetical protein	A023081_01	0.968553	0.018080106		1.2538679	2.7437284	1.8696057												1.8951584	1.370767021	#DIV/0!	1.8951584	1.458165584	--	--	--	--	--	--	--	--	--	--	--	--	--
2166	At2g16350	expressed protein	A024788_01	0.9871042	0.7781356	0.8950139	0.56864166	0.60007966	0.50772834	2.7556822	2.2146313	2.212123	2.0416422	2.128543	1.809993	1.813737	1.2936584		1.2612472			0.722783893	2.193769117	1.4562142	1.457864044	0.579142164	1.121987254	--	--	--	--	Y	--	--	--	--	--	--
25543	At1g17330	hypothetical protein	A002328_01	0.30004779	0.83490837	1.1583366	0.95643747	2.0116904	1.3014095		1.0118635	1.3573548	1.8086102	2.9935474	1.776123	2.010519	2.4888716	0.7992164	1.1335064	1.5752009	1.2574613	1.093805022	1.78949978	1.544129267	1.457359096	0.760515449	0.678917672	--	--	--	--	--	--	--	--	--	--	--
[truncated: 6,132 more rows]
