# Supplementary material for: Comprehensive transcriptional profiling of NaCl-stressed Arabidopsis roots reveals novel classes of responsive genes
Source: BMC Plant Biol. 2006 Oct 12;6:25. doi: 10.1186/1471-2229-6-25 (PMC1621065; doi:10.1186/1471-2229-6-25)
Supplement: Additional File 2 — Assignment of genes to functional categories described in text. AGI identifiers and corresponding categories for the pathways or gene families named in Tables 2, 3, 4, 5, 6 of the manuscript. Authorities for assignment of AGIs to each category are cited in the respective legends of Tables 2, 3, 4, 5, 6. All genes in each category are listed here, regardless of their status in our microarray data. Some categories are further divided into sub-categories, which are denoted by double colons (::). This two column file may be used directly as input in STEM software [22]. [file 1471-2229-6-25-S2.txt]

At1g22300	14-3-3 proteins
At1g26480	14-3-3 proteins
At1g34760	14-3-3 proteins
At1g35160	14-3-3 proteins
At1g78220	14-3-3 proteins
At1g78300	14-3-3 proteins
At2g42590	14-3-3 proteins
At3g02520	14-3-3 proteins
At4g09000	14-3-3 proteins
At5g10450	14-3-3 proteins
At5g16050	14-3-3 proteins
At5g38480	14-3-3 proteins
At5g65430	14-3-3 proteins
At1g04810	19S proteasome
At1g09100	19S proteasome
At1g13330	19S proteasome
At1g20200	19S proteasome
At1g29150	19S proteasome
At1g45000	19S proteasome
At1g53750	19S proteasome
At1g53780	19S proteasome
At1g64520	19S proteasome
At1g75990	19S proteasome
At2g03430	19S proteasome
At2g20140	19S proteasome
At2g20580	19S proteasome
At2g32730	19S proteasome
At3g05530	19S proteasome
At3g11270	19S proteasome
At3g15180	19S proteasome
At3g53970	19S proteasome
At4g19006	19S proteasome
At4g24820	19S proteasome
At4g28470	19S proteasome
At4g29040	19S proteasome
At4g38630	19S proteasome
At5g05780	19S proteasome
At5g09900	19S proteasome
At5g19990	19S proteasome
At5g20000	19S proteasome
At5g23540	19S proteasome
At5g43010	19S proteasome
At5g45620	19S proteasome
At5g57950	19S proteasome
At5g58290	19S proteasome
At5g64760	19S proteasome
At1g20480	4CL-like
At1g20490	4CL-like
At1g20500	4CL-like
At1g20510	4CL-like
At1g62940	4CL-like
At4g05160	4CL-like
At4g19010	4CL-like
At5g38120	4CL-like
At5g63380	4CL-like
At1g02520	ABC transporters
At1g02530	ABC transporters
At1g04120	ABC transporters
At1g10680	ABC transporters
At1g15210	ABC transporters
At1g15520	ABC transporters
At1g17840	ABC transporters
At1g27940	ABC transporters
At1g28010	ABC transporters
At1g30400	ABC transporters
At1g30410	ABC transporters
At1g30420	ABC transporters
At1g31770	ABC transporters
At1g51460	ABC transporters
At1g51500	ABC transporters
At1g53270	ABC transporters
At1g53390	ABC transporters
At1g59870	ABC transporters
At1g66950	ABC transporters
At1g70610	ABC transporters
At1g71330	ABC transporters
At1g71960	ABC transporters
At2g01320	ABC transporters
At2g07680	ABC transporters
At2g13610	ABC transporters
At2g26910	ABC transporters
At2g28070	ABC transporters
At2g29940	ABC transporters
At2g34660	ABC transporters
At2g36380	ABC transporters
At2g36910	ABC transporters
At2g37280	ABC transporters
At2g37360	ABC transporters
At2g39350	ABC transporters
At2g39480	ABC transporters
At2g41700	ABC transporters
At2g47000	ABC transporters
At2g47800	ABC transporters
At3g13080	ABC transporters
At3g13090	ABC transporters
At3g13100	ABC transporters
At3g13220	ABC transporters
At3g16340	ABC transporters
At3g21090	ABC transporters
At3g21250	ABC transporters
At3g25620	ABC transporters
At3g28344	ABC transporters
At3g28345	ABC transporters
At3g28360	ABC transporters
At3g28390	ABC transporters
At3g28860	ABC transporters
At3g47730	ABC transporters
At3g47740	ABC transporters
At3g47750	ABC transporters
At3g47760	ABC transporters
At3g47770	ABC transporters
At3g47780	ABC transporters
At3g47790	ABC transporters
At3g52310	ABC transporters
At3g53480	ABC transporters
At3g53510	ABC transporters
At3g55090	ABC transporters
At3g55100	ABC transporters
At3g55110	ABC transporters
At3g55130	ABC transporters
At3g55320	ABC transporters
At3g59140	ABC transporters
At3g60160	ABC transporters
At3g60970	ABC transporters
At3g62150	ABC transporters
At3g62700	ABC transporters
At4g01820	ABC transporters
At4g01830	ABC transporters
At4g15230	ABC transporters
At4g18050	ABC transporters
At4g25450	ABC transporters
At4g25750	ABC transporters
At4g25960	ABC transporters
At4g27420	ABC transporters
At4g28620	ABC transporters
At4g28630	ABC transporters
At5g03910	ABC transporters
At5g06530	ABC transporters
At5g13580	ABC transporters
At5g19410	ABC transporters
At5g39040	ABC transporters
At5g46540	ABC transporters
At5g52860	ABC transporters
At5g58270	ABC transporters
At5g60740	ABC transporters
At5g61690	ABC transporters
At5g61700	ABC transporters
At5g61730	ABC transporters
At5g61740	ABC transporters
At1g01030	ABI3/VP1
At1g28300	ABI3/VP1
At2g30470	ABI3/VP1
At2g36080	ABI3/VP1
At2g46870	ABI3/VP1
At3g11580	ABI3/VP1
At3g24650	ABI3/VP1
At3g26790	ABI3/VP1
At3g61970	ABI3/VP1
At4g01500	ABI3/VP1
At4g21550	ABI3/VP1
At4g32010	ABI3/VP1
At5g06250	ABI3/VP1
At1g14510	ALFIN
At2g02470	ALFIN
At3g11200	ALFIN
At3g42790	ALFIN
At5g05610	ALFIN
At5g20510	ALFIN
At5g26210	ALFIN
At1g05580	Antiporters
At1g06970	Antiporters
At1g08140	Antiporters
At1g08150	Antiporters
At1g08960	Antiporters
At1g14660	Antiporters
At1g15460	Antiporters
At1g16380	Antiporters
At1g49810	Antiporters
At1g55720	Antiporters
At1g55730	Antiporters
At1g61800	Antiporters
At1g64170	Antiporters
At1g74810	Antiporters
At1g79400	Antiporters
At1g79900	Antiporters
At2g01980	Antiporters
At2g13620	Antiporters
At2g19600	Antiporters
At2g28170	Antiporters
At2g28180	Antiporters
At2g30240	Antiporters
At2g31910	Antiporters
At2g38170	Antiporters
At2g47160	Antiporters
At2g47600	Antiporters
At3g01550	Antiporters
At3g05030	Antiporters
At3g06370	Antiporters
At3g06450	Antiporters
At3g08580	Antiporters
At3g13320	Antiporters
At3g17630	Antiporters
At3g19490	Antiporters
At3g44900	Antiporters
At3g44910	Antiporters
At3g44920	Antiporters
At3g44930	Antiporters
At3g51860	Antiporters
At3g53720	Antiporters
At3g62270	Antiporters
At4g04300	Antiporters
At4g23700	Antiporters
At4g28390	Antiporters
At4g32510	Antiporters
At5g01490	Antiporters
At5g01680	Antiporters
At5g01690	Antiporters
At5g11800	Antiporters
At5g12860	Antiporters
At5g13490	Antiporters
At5g17400	Antiporters
At5g17630	Antiporters
At5g17850	Antiporters
At5g17860	Antiporters
At5g22900	Antiporters
At5g22910	Antiporters
At5g25430	Antiporters
At5g27150	Antiporters
At5g28230	Antiporters
At5g33320	Antiporters
At5g37060	Antiporters
At5g41610	Antiporters
At5g46110	Antiporters
At5g51710	Antiporters
At5g54800	Antiporters
At5g55470	Antiporters
At5g58460	Antiporters
At5g64280	Antiporters
At5g64290	Antiporters
At3g05030	Antiporters::Na+/H+ exchanger
At3g05030	Antiporters::Na+/H+ exchanger
At3g06370	Antiporters::Na+/H+ exchanger
At3g06370	Antiporters::Na+/H+ exchanger
At5g27150	Antiporters::Na+/H+ exchanger
At5g27150	Antiporters::Na+/H+ exchanger
At5g55470	Antiporters::Na+/H+ exchanger
At5g55470	Antiporters::Na+/H+ exchanger
At1g01250	AP2/EREBP
At1g03800	AP2/EREBP
At1g04370	AP2/EREBP
At1g06160	AP2/EREBP
At1g12610	AP2/EREBP
At1g12630	AP2/EREBP
At1g12890	AP2/EREBP
At1g12980	AP2/EREBP
At1g13260	AP2/EREBP
At1g15360	AP2/EREBP
At1g16060	AP2/EREBP
At1g19210	AP2/EREBP
At1g21910	AP2/EREBP
At1g22190	AP2/EREBP
At1g22810	AP2/EREBP
At1g22985	AP2/EREBP
At1g24590	AP2/EREBP
At1g25470	AP2/EREBP
At1g25560	AP2/EREBP
At1g28160	AP2/EREBP
At1g28360	AP2/EREBP
At1g28370	AP2/EREBP
At1g33760	AP2/EREBP
At1g36060	AP2/EREBP
At1g43160	AP2/EREBP
At1g44830	AP2/EREBP
At1g46768	AP2/EREBP
At1g49120	AP2/EREBP
At1g50640	AP2/EREBP
At1g50680	AP2/EREBP
At1g51120	AP2/EREBP
At1g51190	AP2/EREBP
At1g53170	AP2/EREBP
At1g53910	AP2/EREBP
At1g63030	AP2/EREBP
At1g63040	AP2/EREBP
At1g64380	AP2/EREBP
At1g68550	AP2/EREBP
At1g68840	AP2/EREBP
At1g71130	AP2/EREBP
At1g71450	AP2/EREBP
At1g71520	AP2/EREBP
At1g72360	AP2/EREBP
At1g72570	AP2/EREBP
At1g74930	AP2/EREBP
At1g75490	AP2/EREBP
At1g77200	AP2/EREBP
At1g77640	AP2/EREBP
At1g78080	AP2/EREBP
At1g79700	AP2/EREBP
At1g80580	AP2/EREBP
At2g20350	AP2/EREBP
At2g20880	AP2/EREBP
At2g22200	AP2/EREBP
At2g23340	AP2/EREBP
At2g25820	AP2/EREBP
At2g28550	AP2/EREBP
At2g31230	AP2/EREBP
At2g33710	AP2/EREBP
At2g35700	AP2/EREBP
At2g36450	AP2/EREBP
At2g38340	AP2/EREBP
At2g39250	AP2/EREBP
At2g40220	AP2/EREBP
At2g40340	AP2/EREBP
At2g40350	AP2/EREBP
At2g41710	AP2/EREBP
At2g44840	AP2/EREBP
At2g44940	AP2/EREBP
At2g46310	AP2/EREBP
At2g47520	AP2/EREBP
At3g11020	AP2/EREBP
At3g14230	AP2/EREBP
At3g15210	AP2/EREBP
At3g16280	AP2/EREBP
At3g16770	AP2/EREBP
At3g20310	AP2/EREBP
At3g20840	AP2/EREBP
At3g23220	AP2/EREBP
At3g23230	AP2/EREBP
At3g23240	AP2/EREBP
At3g25730	AP2/EREBP
At3g25890	AP2/EREBP
At3g50260	AP2/EREBP
At3g54320	AP2/EREBP
At3g54990	AP2/EREBP
At3g57600	AP2/EREBP
At3g60490	AP2/EREBP
At3g61630	AP2/EREBP
At4g11140	AP2/EREBP
At4g13040	AP2/EREBP
At4g13620	AP2/EREBP
At4g16750	AP2/EREBP
At4g17490	AP2/EREBP
At4g17500	AP2/EREBP
At4g18450	AP2/EREBP
At4g23750	AP2/EREBP
At4g25470	AP2/EREBP
At4g25481	AP2/EREBP
At4g25490	AP2/EREBP
At4g27950	AP2/EREBP
At4g28140	AP2/EREBP
At4g31060	AP2/EREBP
At4g32800	AP2/EREBP
At4g34410	AP2/EREBP
At4g36900	AP2/EREBP
At4g36920	AP2/EREBP
At4g37750	AP2/EREBP
At4g39780	AP2/EREBP
At5g05410	AP2/EREBP
At5g07310	AP2/EREBP
At5g07580	AP2/EREBP
At5g10510	AP2/EREBP
At5g11190	AP2/EREBP
At5g11590	AP2/EREBP
At5g13330	AP2/EREBP
At5g13910	AP2/EREBP
At5g17430	AP2/EREBP
At5g18450	AP2/EREBP
At5g18560	AP2/EREBP
At5g19790	AP2/EREBP
At5g21960	AP2/EREBP
At5g25190	AP2/EREBP
At5g25390	AP2/EREBP
At5g25810	AP2/EREBP
At5g43410	AP2/EREBP
At5g44210	AP2/EREBP
At5g47220	AP2/EREBP
At5g47230	AP2/EREBP
At5g50080	AP2/EREBP
At5g51190	AP2/EREBP
At5g51990	AP2/EREBP
At5g52020	AP2/EREBP
At5g53290	AP2/EREBP
At5g57390	AP2/EREBP
At5g60120	AP2/EREBP
At5g61590	AP2/EREBP
At5g61600	AP2/EREBP
At5g61890	AP2/EREBP
At5g64750	AP2/EREBP
At5g65130	AP2/EREBP
At5g65510	AP2/EREBP
At5g67000	AP2/EREBP
At5g67010	AP2/EREBP
At5g67180	AP2/EREBP
At5g67190	AP2/EREBP
At1g01620	aquaporin
At1g17810	aquaporin
At1g31880	aquaporin
At1g52180	aquaporin
At1g73190	aquaporin
At1g80760	aquaporin
At2g16850	aquaporin
At2g21020	aquaporin
At2g25810	aquaporin
At2g29870	aquaporin
At2g34390	aquaporin
At2g36830	aquaporin
At2g37170	aquaporin
At2g37180	aquaporin
At2g39010	aquaporin
At2g45960	aquaporin
At3g06100	aquaporin
At3g16240	aquaporin
At3g26520	aquaporin
At3g47440	aquaporin
At3g53420	aquaporin
At3g54820	aquaporin
At3g61430	aquaporin
At4g00430	aquaporin
At4g01470	aquaporin
At4g10380	aquaporin
At4g17340	aquaporin
At4g18910	aquaporin
At4g19030	aquaporin
At4g23400	aquaporin
At4g35100	aquaporin
At5g37810	aquaporin
At5g37820	aquaporin
At5g47450	aquaporin
At5g60660	aquaporin
At1g19220	ARF
At1g19850	ARF
At1g30330	ARF
At1g34170	ARF
At1g34310	ARF
At1g34390	ARF
At1g34410	ARF
At1g35240	ARF
At1g35520	ARF
At1g35540	ARF
At1g43950	ARF
At1g59750	ARF
At1g77850	ARF
At2g28350	ARF
At2g33860	ARF
At2g46530	ARF
At3g61830	ARF
At4g23980	ARF
At4g30080	ARF
At5g20730	ARF
At5g37020	ARF
At5g60450	ARF
At5g62000	ARF
At1g04880	ARID
At1g20910	ARID
At1g55650	ARID
At1g76110	ARID
At1g76510	ARID
At3g13350	ARID
At3g43240	ARID
At1g06280	AS2
At1g07900	AS2
At1g16530	AS2
At1g31320	AS2
At1g36000	AS2
At1g65620	AS2
At1g67100	AS2
At1g72980	AS2
At2g19510	AS2
At2g19820	AS2
At2g23660	AS2
At2g28500	AS2
At2g30130	AS2
At2g30340	AS2
At2g31310	AS2
At2g40470	AS2
At2g42430	AS2
At2g42440	AS2
At2g45410	AS2
At2g45420	AS2
At3g02550	AS2
At3g03760	AS2
At3g11090	AS2
At3g13850	AS2
At3g26620	AS2
At3g26660	AS2
At3g27650	AS2
At3g27940	AS2
At3g47870	AS2
At3g49940	AS2
At3g50510	AS2
At3g58190	AS2
At4g00210	AS2
At4g00220	AS2
At4g22700	AS2
At4g37540	AS2
At5g06080	AS2
At5g15061	AS2
At5g35900	AS2
At5g63090	AS2
At5g66870	AS2
At5g67420	AS2
At1g04100	AUX/IAA
At1g04240	AUX/IAA
At1g04250	AUX/IAA
At1g04550	AUX/IAA
At1g15050	AUX/IAA
At1g15580	AUX/IAA
At1g51950	AUX/IAA
At1g52830	AUX/IAA
At1g80390	AUX/IAA
At2g01200	AUX/IAA
At2g22670	AUX/IAA
At2g33310	AUX/IAA
At2g46990	AUX/IAA
At3g04730	AUX/IAA
At3g15540	AUX/IAA
At3g16500	AUX/IAA
At3g17600	AUX/IAA
At3g23030	AUX/IAA
At3g23050	AUX/IAA
At3g62100	AUX/IAA
At4g14550	AUX/IAA
At4g14560	AUX/IAA
At4g28640	AUX/IAA
At4g29080	AUX/IAA
At4g32275	AUX/IAA
At5g25890	AUX/IAA
At5g43700	AUX/IAA
At5g57420	AUX/IAA
At5g65670	AUX/IAA
At1g23080	auxin transport
At1g70940	auxin transport
At1g73590	auxin transport
At1g77110	auxin transport
At2g01420	auxin transport
At5g15100	auxin transport
At5g16530	auxin transport
At5g57090	auxin transport
At1g16640	B3
At1g26680	B3
At1g49475	B3
At1g49480	B3
At2g16210	B3
At2g24650	B3
At2g24680	B3
At2g24690	B3
At2g24700	B3
At2g35310	B3
At3g06160	B3
At3g06220	B3
At3g17010	B3
At3g18960	B3
At3g18990	B3
At3g46770	B3
At3g53310	B3
At4g00260	B3
At4g01580	B3
At4g31610	B3
At4g31615	B3
At4g31625	B3
At4g31630	B3
At4g31640	B3
At4g31650	B3
At4g31660	B3
At4g31680	B3
At4g31690	B3
At4g33280	B3
At4g34400	B3
At5g09780	B3
At5g18000	B3
At5g18090	B3
At5g32460	B3
At5g57720	B3
At5g58280	B3
At5g60130	B3
At5g60140	B3
At5g66980	B3
At1g19350	BES1
At1g75080	BES1
At1g78700	BES1
At3g50750	BES1
At4g18890	BES1
At1g01260	bHLH
At1g02340	bHLH
At1g03040	bHLH
At1g05710	bHLH
At1g05805	bHLH
At1g06170	bHLH
At1g09250	bHLH
At1g09530	bHLH
At1g10120	bHLH
At1g10610	bHLH
At1g12540	bHLH
At1g12860	bHLH
At1g18400	bHLH
At1g22380	bHLH
At1g22490	bHLH
At1g25310	bHLH
At1g25330	bHLH
At1g26260	bHLH
At1g27660	bHLH
At1g27740	bHLH
At1g29950	bHLH
At1g30670	bHLH
At1g31050	bHLH
At1g32640	bHLH
At1g35460	bHLH
At1g49770	bHLH
At1g51070	bHLH
At1g51140	bHLH
At1g59640	bHLH
At1g61660	bHLH
At1g62975	bHLH
At1g63650	bHLH
At1g64625	bHLH
At1g66470	bHLH
At1g68240	bHLH
At1g68810	bHLH
At1g68920	bHLH
At1g69010	bHLH
At1g71200	bHLH
At1g72210	bHLH
At1g73830	bHLH
At1g74500	bHLH
At2g14760	bHLH
At2g16910	bHLH
At2g18300	bHLH
At2g20095	bHLH
At2g20180	bHLH
At2g22750	bHLH
At2g22760	bHLH
At2g22770	bHLH
At2g24260	bHLH
At2g27230	bHLH
At2g28160	bHLH
At2g31210	bHLH
At2g31215	bHLH
At2g31220	bHLH
At2g31280	bHLH
At2g31730	bHLH
At2g34820	bHLH
At2g40200	bHLH
At2g41130	bHLH
At2g41240	bHLH
At2g42280	bHLH
At2g42300	bHLH
At2g43010	bHLH
At2g43060	bHLH
At2g43140	bHLH
At2g46510	bHLH
At2g46810	bHLH
At2g46970	bHLH
At2g47270	bHLH
At3g05800	bHLH
At3g06120	bHLH
At3g06590	bHLH
At3g07340	bHLH
At3g17100	bHLH
At3g19500	bHLH
At3g19860	bHLH
At3g20640	bHLH
At3g21330	bHLH
At3g22100	bHLH
At3g23210	bHLH
At3g23690	bHLH
At3g24140	bHLH
At3g25710	bHLH
At3g26744	bHLH
At3g47640	bHLH
At3g47710	bHLH
At3g50330	bHLH
At3g56770	bHLH
At3g56970	bHLH
At3g56980	bHLH
At3g57800	bHLH
At3g59060	bHLH
At3g61950	bHLH
At3g62090	bHLH
At4g00050	bHLH
At4g00120	bHLH
At4g00480	bHLH
At4g00870	bHLH
At4g01460	bHLH
At4g02590	bHLH
At4g05170	bHLH
At4g09180	bHLH
At4g09820	bHLH
At4g14410	bHLH
At4g16430	bHLH
At4g17880	bHLH
At4g20970	bHLH
At4g21330	bHLH
At4g21341	bHLH
At4g25400	bHLH
At4g25410	bHLH
At4g28790	bHLH
At4g28800	bHLH
At4g28811	bHLH
At4g28815	bHLH
At4g29100	bHLH
At4g29930	bHLH
At4g30180	bHLH
At4g30410	bHLH
At4g30980	bHLH
At4g33880	bHLH
At4g34530	bHLH
At4g36060	bHLH
At4g36540	bHLH
At4g36780	bHLH
At4g36930	bHLH
At4g37850	bHLH
At4g38071	bHLH
At5g01310	bHLH
At5g04150	bHLH
At5g08130	bHLH
At5g09460	bHLH
At5g09750	bHLH
At5g10570	bHLH
At5g15160	bHLH
At5g37800	bHLH
At5g38860	bHLH
At5g39860	bHLH
At5g41315	bHLH
At5g43175	bHLH
At5g43650	bHLH
At5g46691	bHLH
At5g46760	bHLH
At5g46830	bHLH
At5g48560	bHLH
At5g50010	bHLH
At5g50915	bHLH
At5g51780	bHLH
At5g51790	bHLH
At5g53210	bHLH
At5g54680	bHLH
At5g56960	bHLH
At5g57150	bHLH
At5g58010	bHLH
At5g61270	bHLH
At5g62610	bHLH
At5g64340	bHLH
At5g65320	bHLH
At5g65640	bHLH
At5g67060	bHLH
At5g67111	bHLH
At1g03970	bZIP
At1g06070	bZIP
At1g06850	bZIP
At1g08320	bZIP
At1g13600	bZIP
At1g19490	bZIP
At1g22070	bZIP
At1g32150	bZIP
At1g35490	bZIP
At1g42990	bZIP
At1g43700	bZIP
At1g49720	bZIP
At1g58110	bZIP
At1g59530	bZIP
At1g68640	bZIP
At1g68880	bZIP
At1g75390	bZIP
At1g77920	bZIP
At2g04038	bZIP
At2g12900	bZIP
At2g12940	bZIP
At2g13115	bZIP
At2g13150	bZIP
At2g16770	bZIP
At2g17770	bZIP
At2g18160	bZIP
At2g21230	bZIP
At2g21235	bZIP
At2g22850	bZIP
At2g31370	bZIP
At2g35530	bZIP
At2g36270	bZIP
At2g40620	bZIP
At2g40950	bZIP
At2g41070	bZIP
At2g42380	bZIP
At2g46270	bZIP
At3g10800	bZIP
At3g12250	bZIP
At3g17609	bZIP
At3g19290	bZIP
At3g30530	bZIP
At3g44460	bZIP
At3g49760	bZIP
At3g51960	bZIP
At3g54620	bZIP
At3g56660	bZIP
At3g56850	bZIP
At3g58120	bZIP
At3g62420	bZIP
At4g01120	bZIP
At4g02640	bZIP
At4g34000	bZIP
At4g34590	bZIP
At4g35040	bZIP
At4g35900	bZIP
At4g36730	bZIP
At4g37730	bZIP
At4g38900	bZIP
At5g06839	bZIP
At5g06950	bZIP
At5g06960	bZIP
At5g07160	bZIP
At5g08141	bZIP
At5g10030	bZIP
At5g11260	bZIP
At5g15830	bZIP
At5g24800	bZIP
At5g28770	bZIP
At5g38800	bZIP
At5g42910	bZIP
At5g44080	bZIP
At5g49450	bZIP
At5g60830	bZIP
At5g65210	bZIP
At1g06040	C2C2-co-like
At1g25440	C2C2-co-like
At1g28050	C2C2-co-like
At1g49130	C2C2-co-like
At1g60250	C2C2-co-like
At1g68190	C2C2-co-like
At1g68520	C2C2-co-like
At1g73870	C2C2-co-like
At1g75540	C2C2-co-like
At1g78600	C2C2-co-like
At2g21320	C2C2-co-like
At2g24790	C2C2-co-like
At2g31380	C2C2-co-like
At2g33500	C2C2-co-like
At2g47890	C2C2-co-like
At3g02380	C2C2-co-like
At3g07650	C2C2-co-like
At3g21150	C2C2-co-like
At3g21880	C2C2-co-like
At3g21890	C2C2-co-like
At4g10240	C2C2-co-like
At4g15250	C2C2-co-like
At4g27310	C2C2-co-like
At4g38960	C2C2-co-like
At4g39070	C2C2-co-like
At5g15840	C2C2-co-like
At5g15850	C2C2-co-like
At5g24930	C2C2-co-like
At5g48250	C2C2-co-like
At5g54470	C2C2-co-like
At5g57660	C2C2-co-like
At1g07640	C2C2-DOF
At1g21340	C2C2-DOF
At1g26790	C2C2-DOF
At1g28310	C2C2-DOF
At1g29160	C2C2-DOF
At1g47650	C2C2-DOF
At1g51700	C2C2-DOF
At1g64620	C2C2-DOF
At1g69570	C2C2-DOF
At2g28510	C2C2-DOF
At2g28810	C2C2-DOF
At2g34140	C2C2-DOF
At2g37590	C2C2-DOF
At2g46590	C2C2-DOF
At3g21270	C2C2-DOF
At3g45610	C2C2-DOF
At3g47500	C2C2-DOF
At3g50410	C2C2-DOF
At3g52440	C2C2-DOF
At3g55370	C2C2-DOF
At3g61850	C2C2-DOF
At4g00940	C2C2-DOF
At4g21030	C2C2-DOF
At4g21040	C2C2-DOF
At4g21050	C2C2-DOF
At4g21080	C2C2-DOF
At4g24060	C2C2-DOF
At4g38000	C2C2-DOF
At5g02460	C2C2-DOF
At5g39660	C2C2-DOF
At5g60200	C2C2-DOF
At5g60850	C2C2-DOF
At5g62430	C2C2-DOF
At5g62940	C2C2-DOF
At5g65590	C2C2-DOF
At5g66940	C2C2-DOF
At1g08000	C2C2-GATA
At1g08010	C2C2-GATA
At1g51600	C2C2-GATA
At2g18380	C2C2-GATA
At2g28340	C2C2-GATA
At2g45050	C2C2-GATA
At3g06740	C2C2-GATA
At3g16870	C2C2-GATA
At3g20750	C2C2-GATA
At3g21175	C2C2-GATA
At3g24050	C2C2-GATA
At3g45170	C2C2-GATA
At3g50870	C2C2-GATA
At3g51080	C2C2-GATA
At3g54810	C2C2-GATA
At3g60530	C2C2-GATA
At4g17570	C2C2-GATA
At4g24470	C2C2-GATA
At4g26150	C2C2-GATA
At4g32890	C2C2-GATA
At4g34680	C2C2-GATA
At4g36240	C2C2-GATA
At4g36620	C2C2-GATA
At5g25830	C2C2-GATA
At5g26930	C2C2-GATA
At5g47140	C2C2-GATA
At5g49300	C2C2-GATA
At5g56860	C2C2-GATA
At5g66320	C2C2-GATA
At1g23420	C2C2-YABBY
At1g69180	C2C2-YABBY
At2g26580	C2C2-YABBY
At2g45190	C2C2-YABBY
At4g00180	C2C2-YABBY
At1g01930	C2H2
At1g02030	C2H2
At1g02040	C2H2
At1g03840	C2H2
At1g04445	C2H2
At1g08290	C2H2
At1g10480	C2H2
At1g11490	C2H2
At1g13290	C2H2
At1g13400	C2H2
At1g14580	C2H2
At1g24625	C2H2
At1g25250	C2H2
At1g26590	C2H2
At1g26610	C2H2
At1g27730	C2H2
At1g30970	C2H2
At1g34370	C2H2
At1g34790	C2H2
At1g49900	C2H2
At1g51220	C2H2
At1g55110	C2H2
At1g66140	C2H2
At1g66500	C2H2
At1g67030	C2H2
At1g68130	C2H2
At1g68360	C2H2
At1g68480	C2H2
At1g72050	C2H2
At1g74250	C2H2
At1g75710	C2H2
At1g80730	C2H2
At2g01650	C2H2
At2g01940	C2H2
At2g02070	C2H2
At2g02080	C2H2
At2g15740	C2H2
At2g17180	C2H2
At2g18490	C2H2
At2g19380	C2H2
At2g23740	C2H2
At2g24500	C2H2
At2g26940	C2H2
At2g27100	C2H2
At2g28200	C2H2
At2g28710	C2H2
At2g29660	C2H2
At2g35670	C2H2
At2g36475	C2H2
At2g36930	C2H2
At2g37430	C2H2
At2g37740	C2H2
At2g41940	C2H2
At2g42410	C2H2
At2g45120	C2H2
At2g47090	C2H2
At3g01030	C2H2
At3g02790	C2H2
At3g09290	C2H2
At3g10470	C2H2
At3g13810	C2H2
At3g19580	C2H2
At3g20880	C2H2
At3g23130	C2H2
At3g23140	C2H2
At3g29340	C2H2
At3g44750	C2H2
At3g45260	C2H2
At3g46070	C2H2
At3g46080	C2H2
At3g46090	C2H2
At3g49930	C2H2
At3g50700	C2H2
At3g53600	C2H2
At3g53820	C2H2
At3g57480	C2H2
At3g57670	C2H2
At3g58070	C2H2
At3g60580	C2H2
At3g62240	C2H2
At3g62850	C2H2
At4g02670	C2H2
At4g12240	C2H2
At4g15420	C2H2
At4g16610	C2H2
At4g16845	C2H2
At4g17810	C2H2
At4g25610	C2H2
At4g27240	C2H2
At4g31420	C2H2
At4g35280	C2H2
At4g35610	C2H2
At4g35700	C2H2
At5g01860	C2H2
At5g03150	C2H2
At5g03510	C2H2
At5g03740	C2H2
At5g04340	C2H2
At5g04390	C2H2
At5g05120	C2H2
At5g06070	C2H2
At5g06650	C2H2
At5g10970	C2H2
At5g14010	C2H2
At5g14140	C2H2
At5g15480	C2H2
At5g16470	C2H2
At5g22890	C2H2
At5g22990	C2H2
At5g25160	C2H2
At5g27880	C2H2
At5g40710	C2H2
At5g42640	C2H2
At5g43170	C2H2
At5g43540	C2H2
At5g44160	C2H2
At5g51230	C2H2
At5g52010	C2H2
At5g54340	C2H2
At5g54360	C2H2
At5g54630	C2H2
At5g56200	C2H2
At5g57520	C2H2
At5g59820	C2H2
At5g60470	C2H2
At5g61190	C2H2
At5g61470	C2H2
At5g63280	C2H2
At5g66730	C2H2
At5g67450	C2H2
At1g03790	C3H
At1g09060	C3H
At1g10170	C3H
At1g11950	C3H
At1g32360	C3H
At1g62310	C3H
At1g68200	C3H
At2g19810	C3H
At2g25900	C3H
At2g35430	C3H
At2g40140	C3H
At2g41900	C3H
At2g46495	C3H
At3g05545	C3H
At3g07610	C3H
At3g12130	C3H
At3g19360	C3H
At3g55980	C3H
At4g21610	C3H
At4g29190	C3H
At4g35840	C3H
At5g05660	C3H
At5g06770	C3H
At5g07500	C3H
At5g12850	C3H
At5g15820	C3H
At5g37200	C3H
At5g37230	C3H
At5g37250	C3H
At5g37270	C3H
At5g44260	C3H
At5g46670	C3H
At5g58620	C3H
At1g67310	CAMTA
At2g22300	CAMTA
At3g16940	CAMTA
At4g16150	CAMTA
At5g09410	CAMTA
At5g64220	CAMTA
At5g08190	CCAAT-DR1
At5g23090	CCAAT-DR1
At1g17590	CCAAT-HAP2
At1g30500	CCAAT-HAP2
At1g54160	CCAAT-HAP2
At1g72830	CCAAT-HAP2
At2g34720	CCAAT-HAP2
At3g05690	CCAAT-HAP2
At3g14020	CCAAT-HAP2
At3g20910	CCAAT-HAP2
At5g06510	CCAAT-HAP2
At5g12840	CCAAT-HAP2
At1g09030	CCAAT-HAP3
At1g21970	CCAAT-HAP3
At2g13570	CCAAT-HAP3
At2g27470	CCAAT-HAP3
At2g37060	CCAAT-HAP3
At2g38880	CCAAT-HAP3
At2g47810	CCAAT-HAP3
At3g53340	CCAAT-HAP3
At4g14540	CCAAT-HAP3
At5g47640	CCAAT-HAP3
At5g47670	CCAAT-HAP3
At1g07980	CCAAT-HAP5
At1g08970	CCAAT-HAP5
At1g54830	CCAAT-HAP5
At1g56170	CCAAT-HAP5
At3g12480	CCAAT-HAP5
At3g48590	CCAAT-HAP5
At5g27910	CCAAT-HAP5
At5g38140	CCAAT-HAP5
At5g43250	CCAAT-HAP5
At5g50470	CCAAT-HAP5
At5g50480	CCAAT-HAP5
At5g50490	CCAAT-HAP5
At5g63470	CCAAT-HAP5
At1g05240	Class III peroxidase
At1g05250	Class III peroxidase
At1g05260	Class III peroxidase
At1g14540	Class III peroxidase
At1g14550	Class III peroxidase
At1g24110	Class III peroxidase
At1g30870	Class III peroxidase
At1g34510	Class III peroxidase
At1g44970	Class III peroxidase
At1g49570	Class III peroxidase
At1g68850	Class III peroxidase
At1g71695	Class III peroxidase
At1g77100	Class III peroxidase
At2g18140	Class III peroxidase
At2g18150	Class III peroxidase
At2g18980	Class III peroxidase
At2g22420	Class III peroxidase
At2g24800	Class III peroxidase
At2g34060	Class III peroxidase
At2g35380	Class III peroxidase
At2g37130	Class III peroxidase
At2g38380	Class III peroxidase
At2g38390	Class III peroxidase
At2g39040	Class III peroxidase
At2g41480	Class III peroxidase
At2g43480	Class III peroxidase
At3g01190	Class III peroxidase
At3g03670	Class III peroxidase
At3g17070	Class III peroxidase
At3g21770	Class III peroxidase
At3g28200	Class III peroxidase
At3g32980	Class III peroxidase
At3g49110	Class III peroxidase
At3g49120	Class III peroxidase
At3g49960	Class III peroxidase
At3g50990	Class III peroxidase
At4g08770	Class III peroxidase
At4g08780	Class III peroxidase
At4g11290	Class III peroxidase
At4g16270	Class III peroxidase
At4g17690	Class III peroxidase
At4g21960	Class III peroxidase
At4g25980	Class III peroxidase
At4g26010	Class III peroxidase
At4g30170	Class III peroxidase
At4g31760	Class III peroxidase
At4g33420	Class III peroxidase
At4g33870	Class III peroxidase
At4g36430	Class III peroxidase
At4g37520	Class III peroxidase
At4g37530	Class III peroxidase
At5g05340	Class III peroxidase
At5g06720	Class III peroxidase
At5g06730	Class III peroxidase
At5g14130	Class III peroxidase
At5g15180	Class III peroxidase
At5g17820	Class III peroxidase
At5g19880	Class III peroxidase
At5g19890	Class III peroxidase
At5g22410	Class III peroxidase
At5g24070	Class III peroxidase
At5g39580	Class III peroxidase
At5g40150	Class III peroxidase
At5g42180	Class III peroxidase
At5g47000	Class III peroxidase
At5g51890	Class III peroxidase
At5g58390	Class III peroxidase
At5g58400	Class III peroxidase
At5g64100	Class III peroxidase
At5g64110	Class III peroxidase
At5g64120	Class III peroxidase
At5g66390	Class III peroxidase
At5g67400	Class III peroxidase
At1g21100	COMT-like
At1g21110	COMT-like
At1g21120	COMT-like
At1g21130	COMT-like
At1g33030	COMT-like
At1g51990	COMT-like
At1g63140	COMT-like
At1g76790	COMT-like
At1g77520	COMT-like
At1g77530	COMT-like
At3g53140	COMT-like
At5g37170	COMT-like
At5g53810	COMT-like
At2g20110	CPP
At3g04850	CPP
At3g16160	CPP
At3g22760	CPP
At3g22780	CPP
At4g14770	CPP
At4g29000	CPP
At5g25790	CPP
At1g20440	dehydrin
At1g20450	dehydrin
At1g54410	dehydrin
At1g76180	dehydrin
At2g21490	dehydrin
At3g50970	dehydrin
At3g50980	dehydrin
At4g38410	dehydrin
At4g39130	dehydrin
At5g66400	dehydrin
At1g47870	E2F/DPE2FC
At2g36010	E2F/DPE2FC
At3g01330	E2F/DPE2FC
At3g48160	E2F/DPE2FC
At5g02470	E2F/DPE2FC
At5g03415	E2F/DPE2FC
At5g14960	E2F/DPE2FC
At5g22220	E2F/DPE2FC
At1g01350	E3::RING
At1g02610	E3::RING
At1g02860	E3::RING
At1g03370	E3::RING
At1g03770	E3::RING
At1g04360	E3::RING
At1g04790	E3::RING
At1g05120	E3::RING
At1g05880	E3::RING
At1g05890	E3::RING
At1g08050	E3::RING
At1g08190	E3::RING
At1g10650	E3::RING
At1g11020	E3::RING
At1g11100	E3::RING
At1g12470	E3::RING
At1g12760	E3::RING
At1g14200	E3::RING
At1g14260	E3::RING
At1g14740	E3::RING
At1g15100	E3::RING
At1g17970	E3::RING
At1g18470	E3::RING
At1g18660	E3::RING
At1g18760	E3::RING
At1g18780	E3::RING
At1g19310	E3::RING
At1g19680	E3::RING
At1g21655	E3::RING
At1g21960	E3::RING
At1g22500	E3::RING
At1g22510	E3::RING
At1g22670	E3::RING
At1g23980	E3::RING
At1g24440	E3::RING
At1g24580	E3::RING
At1g26800	E3::RING
At1g27010	E3::RING
At1g28040	E3::RING
At1g30860	E3::RING
At1g32340	E3::RING
At1g32360	E3::RING
At1g32530	E3::RING
At1g33480	E3::RING
At1g35330	E3::RING
At1g35625	E3::RING
At1g35630	E3::RING
At1g36950	E3::RING
At1g45180	E3::RING
At1g49200	E3::RING
At1g49210	E3::RING
At1g49220	E3::RING
At1g49230	E3::RING
At1g49850	E3::RING
At1g50410	E3::RING
At1g50440	E3::RING
At1g53010	E3::RING
At1g53190	E3::RING
At1g54150	E3::RING
At1g55250	E3::RING
At1g55530	E3::RING
At1g57730	E3::RING
At1g57800	E3::RING
At1g57820	E3::RING
At1g59560	E3::RING
At1g60360	E3::RING
At1g60610	E3::RING
At1g61140	E3::RING
At1g61620	E3::RING
At1g62310	E3::RING
At1g62370	E3::RING
At1g63170	E3::RING
At1g63840	E3::RING
At1g63900	E3::RING
At1g65040	E3::RING
At1g65430	E3::RING
At1g66040	E3::RING
At1g66050	E3::RING
At1g66610	E3::RING
At1g66620	E3::RING
At1g66630	E3::RING
At1g66660	E3::RING
At1g67180	E3::RING
At1g67800	E3::RING
At1g68070	E3::RING
At1g68180	E3::RING
At1g68820	E3::RING
At1g69330	E3::RING
At1g71980	E3::RING
At1g72175	E3::RING
At1g72200	E3::RING
At1g72220	E3::RING
At1g72310	E3::RING
At1g73760	E3::RING
At1g73950	E3::RING
At1g74370	E3::RING
At1g74410	E3::RING
At1g74620	E3::RING
At1g74760	E3::RING
At1g74990	E3::RING
At1g75400	E3::RING
At1g76410	E3::RING
At1g77770	E3::RING
At1g77830	E3::RING
At1g79110	E3::RING
At1g79380	E3::RING
At1g79810	E3::RING
At1g80400	E3::RING
At2g01150	E3::RING
At2g02960	E3::RING
At2g03000	E3::RING
At2g04240	E3::RING
At2g05170	E3::RING
At2g14835	E3::RING
At2g15260	E3::RING
At2g15530	E3::RING
At2g15580	E3::RING
At2g16090	E3::RING
At2g17460	E3::RING
At2g17730	E3::RING
At2g18650	E3::RING
At2g18670	E3::RING
At2g20030	E3::RING
At2g20650	E3::RING
At2g21380	E3::RING
At2g21420	E3::RING
At2g21500	E3::RING
At2g22010	E3::RING
At2g22120	E3::RING
At2g22680	E3::RING
At2g22690	E3::RING
At2g23780	E3::RING
At2g24480	E3::RING
At2g25360	E3::RING
At2g25380	E3::RING
At2g25410	E3::RING
At2g26000	E3::RING
At2g26130	E3::RING
At2g26350	E3::RING
At2g27940	E3::RING
At2g28530	E3::RING
At2g28840	E3::RING
At2g28920	E3::RING
At2g29840	E3::RING
At2g30580	E3::RING
At2g31760	E3::RING
At2g31770	E3::RING
At2g31780	E3::RING
At2g32950	E3::RING
At2g34000	E3::RING
At2g34200	E3::RING
At2g34920	E3::RING
At2g34990	E3::RING
At2g35000	E3::RING
At2g35330	E3::RING
At2g35420	E3::RING
At2g35910	E3::RING
At2g37150	E3::RING
At2g37580	E3::RING
At2g37950	E3::RING
At2g38190	E3::RING
At2g38920	E3::RING
At2g38970	E3::RING
At2g39100	E3::RING
At2g39720	E3::RING
At2g40770	E3::RING
At2g40830	E3::RING
At2g41980	E3::RING
At2g42030	E3::RING
At2g42350	E3::RING
At2g42360	E3::RING
At2g44330	E3::RING
At2g44410	E3::RING
At2g44580	E3::RING
At2g44950	E3::RING
At2g45530	E3::RING
At2g46160	E3::RING
At2g46495	E3::RING
At2g47090	E3::RING
At2g47560	E3::RING
At2g47700	E3::RING
At3g01650	E3::RING
At3g02340	E3::RING
At3g03550	E3::RING
At3g05200	E3::RING
At3g05250	E3::RING
At3g05670	E3::RING
At3g05870	E3::RING
At3g06140	E3::RING
At3g06330	E3::RING
At3g07120	E3::RING
At3g07200	E3::RING
At3g09760	E3::RING
At3g09770	E3::RING
At3g10810	E3::RING
At3g10910	E3::RING
At3g11110	E3::RING
At3g12920	E3::RING
At3g13228	E3::RING
At3g13430	E3::RING
At3g14250	E3::RING
At3g14320	E3::RING
At3g14970	E3::RING
At3g15070	E3::RING
At3g15740	E3::RING
At3g16090	E3::RING
At3g16600	E3::RING
At3g16720	E3::RING
At3g18290	E3::RING
At3g18773	E3::RING
At3g18930	E3::RING
At3g19140	E3::RING
At3g19910	E3::RING
At3g19950	E3::RING
At3g20010	E3::RING
At3g23060	E3::RING
At3g23280	E3::RING
At3g24800	E3::RING
At3g25030	E3::RING
At3g26730	E3::RING
At3g27330	E3::RING
At3g27710	E3::RING
At3g28620	E3::RING
At3g28880	E3::RING
At3g29270	E3::RING
At3g30460	E3::RING
At3g30733	E3::RING
At3g42830	E3::RING
At3g43180	E3::RING
At3g43430	E3::RING
At3g43750	E3::RING
At3g45470	E3::RING
At3g45480	E3::RING
At3g45510	E3::RING
At3g45540	E3::RING
At3g45560	E3::RING
At3g45570	E3::RING
At3g45580	E3::RING
At3g45630	E3::RING
At3g46620	E3::RING
At3g47160	E3::RING
At3g47180	E3::RING
At3g47550	E3::RING
At3g47990	E3::RING
At3g48030	E3::RING
At3g48070	E3::RING
At3g53410	E3::RING
At3g53690	E3::RING
At3g54360	E3::RING
At3g54780	E3::RING
At3g55530	E3::RING
At3g58030	E3::RING
At3g58040	E3::RING
At3g58720	E3::RING
At3g60080	E3::RING
At3g60220	E3::RING
At3g60300	E3::RING
At3g61180	E3::RING
At3g61460	E3::RING
At3g61550	E3::RING
At3g61790	E3::RING
At3g62240	E3::RING
At3g62690	E3::RING
At3g62970	E3::RING
At4g00070	E3::RING
At4g00335	E3::RING
At4g01020	E3::RING
At4g01270	E3::RING
At4g02075	E3::RING
At4g03000	E3::RING
At4g03510	E3::RING
At4g03960	E3::RING
At4g05350	E3::RING
At4g08460	E3::RING
At4g08590	E3::RING
At4g09100	E3::RING
At4g09110	E3::RING
At4g09120	E3::RING
At4g09130	E3::RING
At4g09560	E3::RING
At4g10150	E3::RING
At4g10160	E3::RING
At4g10940	E3::RING
At4g11360	E3::RING
At4g11370	E3::RING
At4g11680	E3::RING
At4g12140	E3::RING
At4g12150	E3::RING
At4g12190	E3::RING
At4g12210	E3::RING
At4g13100	E3::RING
At4g13490	E3::RING
At4g14220	E3::RING
At4g17680	E3::RING
At4g17910	E3::RING
At4g17920	E3::RING
At4g18110	E3::RING
At4g19700	E3::RING
At4g21070	E3::RING
At4g22250	E3::RING
At4g23450	E3::RING
At4g25230	E3::RING
At4g26400	E3::RING
At4g26580	E3::RING
At4g27470	E3::RING
At4g27880	E3::RING
At4g28270	E3::RING
At4g28890	E3::RING
At4g30370	E3::RING
At4g30400	E3::RING
At4g31450	E3::RING
At4g32600	E3::RING
At4g33940	E3::RING
At4g34040	E3::RING
At4g34100	E3::RING
At4g34370	E3::RING
At4g35070	E3::RING
At4g35480	E3::RING
At4g35840	E3::RING
At4g37880	E3::RING
At4g37890	E3::RING
At4g38140	E3::RING
At4g39140	E3::RING
At4g40070	E3::RING
At5g01070	E3::RING
At5g01160	E3::RING
At5g01450	E3::RING
At5g01520	E3::RING
At5g01880	E3::RING
At5g01960	E3::RING
At5g01980	E3::RING
At5g02310	E3::RING
At5g02750	E3::RING
At5g03180	E3::RING
At5g03200	E3::RING
At5g05130	E3::RING
At5g05280	E3::RING
At5g05530	E3::RING
At5g05810	E3::RING
At5g05830	E3::RING
At5g05910	E3::RING
At5g06420	E3::RING
At5g06490	E3::RING
At5g07040	E3::RING
At5g07270	E3::RING
At5g07640	E3::RING
At5g08730	E3::RING
At5g08750	E3::RING
At5g10380	E3::RING
At5g10650	E3::RING
At5g12310	E3::RING
At5g13530	E3::RING
At5g14420	E3::RING
At5g15790	E3::RING
At5g15820	E3::RING
At5g17600	E3::RING
At5g18260	E3::RING
At5g18650	E3::RING
At5g19430	E3::RING
At5g20570	E3::RING
At5g20910	E3::RING
At5g22000	E3::RING
At5g22750	E3::RING
At5g22920	E3::RING
At5g23110	E3::RING
At5g24870	E3::RING
At5g37200	E3::RING
At5g37220	E3::RING
At5g37230	E3::RING
At5g37250	E3::RING
At5g37270	E3::RING
At5g37280	E3::RING
At5g37870	E3::RING
At5g37890	E3::RING
At5g37910	E3::RING
At5g37930	E3::RING
At5g38070	E3::RING
At5g38895	E3::RING
At5g39550	E3::RING
At5g40250	E3::RING
At5g41350	E3::RING
At5g41400	E3::RING
At5g41430	E3::RING
At5g41440	E3::RING
At5g41450	E3::RING
At5g42200	E3::RING
At5g42940	E3::RING
At5g43200	E3::RING
At5g43420	E3::RING
At5g43530	E3::RING
At5g44280	E3::RING
At5g44690	E3::RING
At5g45100	E3::RING
At5g45290	E3::RING
At5g46650	E3::RING
At5g47050	E3::RING
At5g47610	E3::RING
At5g48655	E3::RING
At5g49665	E3::RING
At5g51450	E3::RING
At5g52150	E3::RING
At5g53360	E3::RING
At5g53910	E3::RING
At5g54990	E3::RING
At5g55970	E3::RING
At5g56340	E3::RING
At5g57740	E3::RING
At5g57750	E3::RING
At5g57820	E3::RING
At5g58580	E3::RING
At5g58787	E3::RING
At5g59000	E3::RING
At5g59550	E3::RING
At5g60250	E3::RING
At5g60580	E3::RING
At5g60710	E3::RING
At5g60820	E3::RING
At5g62460	E3::RING
At5g62910	E3::RING
At5g63730	E3::RING
At5g63750	E3::RING
At5g63760	E3::RING
At5g63780	E3::RING
At5g63970	E3::RING
At5g64920	E3::RING
At5g65683	E3::RING
At5g65740	E3::RING
At5g66070	E3::RING
At5g66160	E3::RING
At5g67120	E3::RING
At1g01660	E3::Ubox
At1g01670	E3::Ubox
At1g01680	E3::Ubox
At1g04510	E3::Ubox
At1g10560	E3::Ubox
At1g20780	E3::Ubox
At1g23030	E3::Ubox
At1g24330	E3::Ubox
At1g27910	E3::Ubox
At1g29340	E3::Ubox
At1g49780	E3::Ubox
At1g56030	E3::Ubox
At1g56040	E3::Ubox
At1g60190	E3::Ubox
At1g66160	E3::Ubox
At1g67530	E3::Ubox
At1g68940	E3::Ubox
At1g71020	E3::Ubox
At1g76390	E3::Ubox
At2g19410	E3::Ubox
At2g23140	E3::Ubox
At2g28830	E3::Ubox
At2g33340	E3::Ubox
At2g35930	E3::Ubox
At2g45910	E3::Ubox
At2g45920	E3::Ubox
At3g07360	E3::Ubox
At3g07370	E3::Ubox
At3g11840	E3::Ubox
At3g18710	E3::Ubox
At3g19380	E3::Ubox
At3g46510	E3::Ubox
At3g47820	E3::Ubox
At3g49060	E3::Ubox
At3g49810	E3::Ubox
At3g52450	E3::Ubox
At3g54790	E3::Ubox
At3g54850	E3::Ubox
At3g61390	E3::Ubox
At4g21350	E3::Ubox
At4g25160	E3::Ubox
At4g36550	E3::Ubox
At5g01830	E3::Ubox
At5g09800	E3::Ubox
At5g15400	E3::Ubox
At5g18320	E3::Ubox
At5g18330	E3::Ubox
At5g18340	E3::Ubox
At5g37490	E3::Ubox
At5g40140	E3::Ubox
At5g42340	E3::Ubox
At5g51270	E3::Ubox
At5g61550	E3::Ubox
At5g61560	E3::Ubox
At5g62560	E3::Ubox
At5g64660	E3::Ubox
At5g65200	E3::Ubox
At5g65500	E3::Ubox
At5g65920	E3::Ubox
At5g67340	E3::Ubox
At5g67530	E3::Ubox
At1g49780	E3::Ubox::Class III
At1g66160	E3::Ubox::Class III
At2g35930	E3::Ubox::Class III
At3g11840	E3::Ubox::Class III
At3g18710	E3::Ubox::Class III
At3g19380	E3::Ubox::Class III
At3g49810	E3::Ubox::Class III
At3g52450	E3::Ubox::Class III
At5g09800	E3::Ubox::Class III
At5g37490	E3::Ubox::Class III
At5g64660	E3::Ubox::Class III
At5g65920	E3::Ubox::Class III
At1g73730	EIL
At2g27050	EIL
At3g20770	EIL
At5g10120	EIL
At5g21120	EIL
At5g65100	EIL
At1g01480	ethylene biosynthesis
At1g02500	ethylene biosynthesis
At1g62800	ethylene biosynthesis
At1g62960	ethylene biosynthesis
At1g71920	ethylene biosynthesis
At1g72330	ethylene biosynthesis
At1g77670	ethylene biosynthesis
At1g80360	ethylene biosynthesis
At2g20610	ethylene biosynthesis
At2g22810	ethylene biosynthesis
At2g36880	ethylene biosynthesis
At2g47120	ethylene biosynthesis
At3g17390	ethylene biosynthesis
At3g49700	ethylene biosynthesis
At3g61510	ethylene biosynthesis
At4g01850	ethylene biosynthesis
At4g08040	ethylene biosynthesis
At4g11280	ethylene biosynthesis
At4g23590	ethylene biosynthesis
At4g26200	ethylene biosynthesis
At4g28420	ethylene biosynthesis
At4g37770	ethylene biosynthesis
At5g10330	ethylene biosynthesis
At5g28360	ethylene biosynthesis
At5g51690	ethylene biosynthesis
At5g53970	ethylene biosynthesis
At5g64330	ethylene biosynthesis
At5g65800	ethylene biosynthesis
At1g12560	Expansins
At1g20190	Expansins
At1g26770	Expansins
At1g62980	Expansins
At1g65680	Expansins
At1g69530	Expansins
At2g03090	Expansins
At2g20750	Expansins
At2g28950	Expansins
At2g37640	Expansins
At2g39700	Expansins
At2g40610	Expansins
At2g45110	Expansins
At3g03220	Expansins
At3g15370	Expansins
At3g29030	Expansins
At3g29365	Expansins
At3g45960	Expansins
At3g45970	Expansins
At3g55500	Expansins
At3g60570	Expansins
At4g01630	Expansins
At4g17030	Expansins
At4g28250	Expansins
At4g38210	Expansins
At4g38400	Expansins
At5g02260	Expansins
At5g05290	Expansins
At5g39260	Expansins
At5g39270	Expansins
At5g39280	Expansins
At5g39290	Expansins
At5g39300	Expansins
At5g39310	Expansins
At5g56320	Expansins
At1g60700	FHA
At1g75530	FHA
At3g07220	FHA
At3g07260	FHA
At3g54350	FHA
At1g49190	GARP-ARR-BARR19
At1g67710	GARP-ARR-BARR19
At2g01760	GARP-ARR-BARR19
At2g25180	GARP-ARR-BARR19
At2g27070	GARP-ARR-BARR19
At3g16857	GARP-ARR-BARR19
At3g62670	GARP-ARR-BARR19
At4g16110	GARP-ARR-BARR19
At4g31920	GARP-ARR-BARR19
At5g07210	GARP-ARR-BARR19
At5g58080	GARP-ARR-BARR19
At5g62120	GARP-ARR-BARR19
At1g13300	GARP-G2-like
At1g14600	GARP-G2-like
At1g25550	GARP-G2-like
At1g32240	GARP-G2-like
At1g49560	GARP-G2-like
At1g68670	GARP-G2-like
At1g69580	GARP-G2-like
At1g79430	GARP-G2-like
At2g01060	GARP-G2-like
At2g02060	GARP-G2-like
At2g03500	GARP-G2-like
At2g06020	GARP-G2-like
At2g20400	GARP-G2-like
At2g20570	GARP-G2-like
At2g38300	GARP-G2-like
At2g40260	GARP-G2-like
At2g40970	GARP-G2-like
At2g42660	GARP-G2-like
At2g47590	GARP-G2-like
At3g04030	GARP-G2-like
At3g04450	GARP-G2-like
At3g10760	GARP-G2-like
At3g12730	GARP-G2-like
At3g13040	GARP-G2-like
At3g19070	GARP-G2-like
At3g24120	GARP-G2-like
At3g25790	GARP-G2-like
At3g46640	GARP-G2-like
At4g04580	GARP-G2-like
At4g13640	GARP-G2-like
At4g17695	GARP-G2-like
At4g28610	GARP-G2-like
At4g35940	GARP-G2-like
At4g37180	GARP-G2-like
At5g05090	GARP-G2-like
At5g06800	GARP-G2-like
At5g16560	GARP-G2-like
At5g18240	GARP-G2-like
At5g29000	GARP-G2-like
At5g42630	GARP-G2-like
At5g44190	GARP-G2-like
At5g45580	GARP-G2-like
At5g59570	GARP-G2-like
At1g11510	GeBP
At1g44810	GeBP
At1g61730	GeBP
At1g66420	GeBP
At2g01370	GeBP
At2g25650	GeBP
At2g36340	GeBP
At3g04930	GeBP
At4g00250	GeBP
At4g00270	GeBP
At4g00390	GeBP
At4g00610	GeBP
At4g01260	GeBP
At4g25210	GeBP
At5g14280	GeBP
At5g28040	GeBP
At1g01160	GIF
At4g00850	GIF
At5g28640	GIF
At1g09780	glycolysis
At1g12000	glycolysis
At1g12800	glycolysis
At1g12900	glycolysis
At1g13410	glycolysis
At1g13440	glycolysis
At1g16300	glycolysis
At1g18270	glycolysis
At1g20950	glycolysis
At1g30560	glycolysis
At1g32440	glycolysis
At1g42970	glycolysis
At1g56190	glycolysis
At1g59810	glycolysis
At1g74030	glycolysis
At1g76550	glycolysis
At1g78040	glycolysis
At1g79530	glycolysis
At1g79550	glycolysis
At2g01140	glycolysis
At2g15420	glycolysis
At2g16940	glycolysis
At2g21170	glycolysis
At2g21330	glycolysis
At2g22480	glycolysis
At2g29560	glycolysis
At2g36460	glycolysis
At2g36530	glycolysis
At2g36580	glycolysis
At2g41850	glycolysis
At3g04050	glycolysis
At3g04120	glycolysis
At3g08590	glycolysis
At3g12780	glycolysis
At3g15180	glycolysis
At3g20040	glycolysis
At3g22960	glycolysis
At3g25960	glycolysis
At3g26650	glycolysis
At3g42806	glycolysis
At3g49160	glycolysis
At3g52930	glycolysis
At3g52990	glycolysis
At3g53780	glycolysis
At3g55440	glycolysis
At3g55650	glycolysis
At3g55810	glycolysis
At4g04040	glycolysis
At4g05632	glycolysis
At4g09205	glycolysis
At4g09520	glycolysis
At4g24620	glycolysis
At4g25220	glycolysis
At4g26270	glycolysis
At4g26390	glycolysis
At4g26520	glycolysis
At4g26530	glycolysis
At4g29220	glycolysis
At4g32840	glycolysis
At4g38970	glycolysis
At5g03300	glycolysis
At5g03690	glycolysis
At5g08570	glycolysis
At5g42740	glycolysis
At5g47810	glycolysis
At5g52920	glycolysis
At5g56350	glycolysis
At5g56630	glycolysis
At5g61580	glycolysis
At5g63680	glycolysis
At1g02220	Glycoside Hydrolase
At1g02310	Glycoside Hydrolase
At1g02800	Glycoside Hydrolase
At1g02850	Glycoside Hydrolase
At1g02900	Glycoside Hydrolase
At1g03310	Glycoside Hydrolase
At1g05590	Glycoside Hydrolase
At1g05650	Glycoside Hydrolase
At1g05660	Glycoside Hydrolase
At1g05850	Glycoside Hydrolase
At1g09010	Glycoside Hydrolase
At1g10050	Glycoside Hydrolase
At1g10550	Glycoside Hydrolase
At1g10640	Glycoside Hydrolase
At1g12240	Glycoside Hydrolase
At1g13130	Glycoside Hydrolase
At1g14720	Glycoside Hydrolase
At1g19170	Glycoside Hydrolase
At1g19940	Glycoside Hydrolase
At1g22880	Glycoside Hydrolase
At1g23210	Glycoside Hydrolase
At1g24320	Glycoside Hydrolase
At1g26560	Glycoside Hydrolase
At1g27520	Glycoside Hydrolase
At1g30000	Glycoside Hydrolase
At1g30080	Glycoside Hydrolase
At1g32170	Glycoside Hydrolase
At1g32860	Glycoside Hydrolase
At1g33220	Glycoside Hydrolase
At1g43080	Glycoside Hydrolase
At1g43090	Glycoside Hydrolase
At1g43100	Glycoside Hydrolase
At1g45130	Glycoside Hydrolase
At1g47600	Glycoside Hydrolase
At1g48260	Glycoside Hydrolase
At1g48930	Glycoside Hydrolase
At1g51470	Glycoside Hydrolase
At1g51490	Glycoside Hydrolase
At1g52400	Glycoside Hydrolase
At1g55120	Glycoside Hydrolase
At1g55810	Glycoside Hydrolase
At1g56680	Glycoside Hydrolase
[truncated: 6,656 more rows]
